# Supplementary material for: Multigene phylogeny and taxonomic revision of American shrimps of the genus Cryphiops Dana, 1852 (Decapoda, Palaemonidae) implies a proposal for reversal of precedence with Macrobrachium Spence Bate, 1868
Source: Zookeys. 2021 Jul 1;1047:155–98. doi: 10.3897/zookeys.1047.66933 (PMC8266795; doi:10.3897/zookeys.1047.66933)
Supplement: XML Treatment for Macrobrachium [file zookeys.1047.66933-treatment1.xml]

<!DOCTYPE tp:taxon-treatment
  PUBLIC "-//TaxonX//DTD Taxonomic Treatment Publishing DTD v0 20100105//EN" "tax-treatment-NSO.dtd">
<tp:taxon-treatment xmlns:tp="http://www.plazi.org/taxpub"><tp:treatment-meta><kwd-group><label>Taxon classification</label><kwd><named-content xmlns:xlink="http://www.w3.org/1999/xlink" content-type="kingdom">Animalia</named-content></kwd><kwd><named-content xmlns:xlink="http://www.w3.org/1999/xlink" content-type="order">Decapoda</named-content></kwd><kwd><named-content xmlns:xlink="http://www.w3.org/1999/xlink" content-type="family">Palaemonidae</named-content></kwd></kwd-group><mixed-citation publication-type="journal"><person-group><name><surname>Mantelatto</surname><given-names>Fernando L.</given-names></name><name><surname>Pileggi</surname><given-names>Leonardo G.</given-names></name><name><surname>Pantaleão</surname><given-names>João A. F.</given-names></name><name><surname>Magalhães</surname><given-names>Célio</given-names></name><name><surname>Villalobos</surname><given-names>José Luis</given-names></name><name><surname>Álvarez</surname><given-names>Fernando</given-names></name></person-group><article-title>Multigene phylogeny and taxonomic revision of American shrimps of the genus <italic><tp:taxon-name><tp:taxon-name-part taxon-name-part-type="genus" reg="Cryphiops">Cryphiops</tp:taxon-name-part></tp:taxon-name></italic> Dana, 1852 (<tp:taxon-name><tp:taxon-name-part taxon-name-part-type="order">Decapoda</tp:taxon-name-part></tp:taxon-name>, <tp:taxon-name><tp:taxon-name-part taxon-name-part-type="family">Palaemonidae</tp:taxon-name-part></tp:taxon-name>) implies a proposal for reversal of precedence with <italic><tp:taxon-name><tp:taxon-name-part taxon-name-part-type="genus" reg="Macrobrachium">Macrobrachium</tp:taxon-name-part></tp:taxon-name></italic> Spence Bate, 1868</article-title><source>Zookeys</source><day>01</day><month>7</month><year>2021</year><volume>1047</volume><fpage>155</fpage><lpage>198</lpage><pub-id pub-id-type="doi">10.3897/zookeys.1047.66933</pub-id></mixed-citation></tp:treatment-meta><tp:nomenclature><label>Genus</label><tp:taxon-name><object-id xmlns:xlink="http://www.w3.org/1999/xlink" content-type="arpha" xlink:type="simple">AE8D4FB6-FE9F-54C8-8519-F6F4B6A3D63C</object-id>
                <tp:taxon-name-part taxon-name-part-type="genus" reg="Macrobrachium">Macrobrachium</tp:taxon-name-part>
              </tp:taxon-name><tp:taxon-authority>Spence Bate, 1868</tp:taxon-authority><tp:nomenclature-citation-list><tp:nomenclature-citation><tp:taxon-name>
                    <tp:taxon-name-part taxon-name-part-type="genus" reg="Cryphiops">Cryphiops</tp:taxon-name-part>
                  </tp:taxon-name><comment>Dana, 1852: 18 [type species: <tp:taxon-name><tp:taxon-name-part taxon-name-part-type="genus" reg="Cryphiops">Cryphiops</tp:taxon-name-part> <tp:taxon-name-part taxon-name-part-type="species" reg="spinulosomanus">spinulosomanus</tp:taxon-name-part></tp:taxon-name> Dana, 1852] [based on Art. 23.9.3, <xref ref-type="bibr" rid="B73">ICZN 1999</xref>]. – <xref ref-type="bibr" rid="B62">Holthuis 1952a</xref>: 136. – <xref ref-type="bibr" rid="B64">Holthuis 1955</xref>: 51. – <xref ref-type="bibr" rid="B86">Maccagno and Cucchiari 1957</xref>: 206 (in list), 213. – <xref ref-type="bibr" rid="B69">Holthuis 1993</xref>: 105. – <xref ref-type="bibr" rid="B75">Jayachandran 2001</xref>: 14 (in key), 24. – <xref ref-type="bibr" rid="B4">Álvarez et al. 2011</xref>: 257.</comment></tp:nomenclature-citation><tp:nomenclature-citation><tp:taxon-name>
                    <tp:taxon-name-part taxon-name-part-type="genus" reg="Bithynis">Bithynis</tp:taxon-name-part>
                  </tp:taxon-name><comment>Philippi, 1860: 164 [type species: <tp:taxon-name><tp:taxon-name-part taxon-name-part-type="genus" reg="Bithynis">Bithynis</tp:taxon-name-part> <tp:taxon-name-part taxon-name-part-type="species" reg="longimana">longimana</tp:taxon-name-part></tp:taxon-name> Philippi, 1860 (= <tp:taxon-name><tp:taxon-name-part taxon-name-part-type="genus" reg="Cryphiops">Cryphiops</tp:taxon-name-part> <tp:taxon-name-part taxon-name-part-type="species" reg="caementarius">caementarius</tp:taxon-name-part></tp:taxon-name> (Molina, 1782))].</comment></tp:nomenclature-citation><tp:nomenclature-citation><tp:taxon-name>
                    <tp:taxon-name-part taxon-name-part-type="genus" reg="Macrobrachium">Macrobrachium</tp:taxon-name-part>
                  </tp:taxon-name><comment>Spence Bate, 1868: 363 [type species: <tp:taxon-name><tp:taxon-name-part taxon-name-part-type="genus" reg="Macrobrachium">Macrobrachium</tp:taxon-name-part> <tp:taxon-name-part taxon-name-part-type="species" reg="americanum">americanum</tp:taxon-name-part></tp:taxon-name> Spence Bate, 1868]. – <xref ref-type="bibr" rid="B62">Holthuis 1952a</xref>: 10. – <xref ref-type="bibr" rid="B64">Holthuis 1955</xref>: 53. – <xref ref-type="bibr" rid="B86">Maccagno and Cucchiari 1957</xref>: 206 (in list), 214. – Hobbs Jr. et al. 1977: 50. – <xref ref-type="bibr" rid="B153">Rodríguez 1980</xref>: 113. – <xref ref-type="bibr" rid="B69">Holthuis 1993</xref>: 109. – Chace Jr, Bruce 1993: 8. – <xref ref-type="bibr" rid="B75">Jayachandran 2001</xref>: 14 (in key), 49. – <xref ref-type="bibr" rid="B169">Valencia and Campos 2007</xref>: 3. – <xref ref-type="bibr" rid="B4">Álvarez et al. 2011</xref>: 260. – <xref ref-type="bibr" rid="B39">Dueñas et al. 2012</xref>: 69. – <xref ref-type="bibr" rid="B18">Campos 2014</xref>: 56.</comment></tp:nomenclature-citation><tp:nomenclature-citation><tp:taxon-name>
                    <tp:taxon-name-part taxon-name-part-type="genus" reg="Eupalaemon">Eupalaemon</tp:taxon-name-part>
                  </tp:taxon-name><comment>Ortmann, 1891: 696, 697 [type species: <tp:taxon-name><tp:taxon-name-part taxon-name-part-type="genus" reg="Palaemon">Palaemon</tp:taxon-name-part> <tp:taxon-name-part taxon-name-part-type="species" reg="acanthurus">acanthurus</tp:taxon-name-part></tp:taxon-name> Wiegmann, 1836].</comment></tp:nomenclature-citation><tp:nomenclature-citation><tp:taxon-name>
                    <tp:taxon-name-part taxon-name-part-type="genus" reg="Parapalaemon">Parapalaemon</tp:taxon-name-part>
                  </tp:taxon-name><comment>Ortmann, 1891: 696, 731 [type species: <tp:taxon-name><tp:taxon-name-part taxon-name-part-type="genus" reg="Palaemon">Palaemon</tp:taxon-name-part> <tp:taxon-name-part taxon-name-part-type="species" reg="dolichodactylus">dolichodactylus</tp:taxon-name-part></tp:taxon-name> Hilgendorf, 1879].</comment></tp:nomenclature-citation><tp:nomenclature-citation><tp:taxon-name>
                    <tp:taxon-name-part taxon-name-part-type="genus" reg="Macroterocheir">Macroterocheir</tp:taxon-name-part>
                  </tp:taxon-name><comment>Stebbing, 1908: 39 [type species: <tp:taxon-name><tp:taxon-name-part taxon-name-part-type="genus" reg="Palaemon">Palaemon</tp:taxon-name-part> <tp:taxon-name-part taxon-name-part-type="species" reg="lepidactylus">lepidactylus</tp:taxon-name-part></tp:taxon-name> Hilgendorf, 1879].</comment></tp:nomenclature-citation><tp:nomenclature-citation><tp:taxon-name>
                    <tp:taxon-name-part taxon-name-part-type="genus" reg="Bithynops">Bithynops</tp:taxon-name-part>
                  </tp:taxon-name><comment>Holthuis, 1973: 135 [type species: <tp:taxon-name><tp:taxon-name-part taxon-name-part-type="genus" reg="Bithynops">Bithynops</tp:taxon-name-part> <tp:taxon-name-part taxon-name-part-type="species" reg="luscus">luscus</tp:taxon-name-part></tp:taxon-name> Holthuis, 1973]. – <xref ref-type="bibr" rid="B69">Holthuis 1993</xref>: 102. – Hobbs Jr. et al. 1977: 46. – <xref ref-type="bibr" rid="B75">Jayachandran 2001</xref>: 14.</comment></tp:nomenclature-citation><tp:nomenclature-citation><tp:taxon-name>
                    <tp:taxon-name-part taxon-name-part-type="genus" reg="Cryphiops">Cryphiops</tp:taxon-name-part> (<tp:taxon-name-part taxon-name-part-type="subgenus" reg="Cryphiops">Cryphiops</tp:taxon-name-part>)</tp:taxon-name><comment>. – <xref ref-type="bibr" rid="B174">Villalobos Hiriart et al. 1989</xref>: 161.</comment></tp:nomenclature-citation><tp:nomenclature-citation><tp:taxon-name>
                    <tp:taxon-name-part taxon-name-part-type="genus" reg="Cryphiops">Cryphiops</tp:taxon-name-part> (<tp:taxon-name-part taxon-name-part-type="subgenus" reg="Bithynops">Bithynops</tp:taxon-name-part>)</tp:taxon-name><comment>. – <xref ref-type="bibr" rid="B174">Villalobos Hiriart et al. 1989</xref>: 163. – <xref ref-type="bibr" rid="B4">Álvarez et al. 2011</xref>: 258.</comment></tp:nomenclature-citation></tp:nomenclature-citation-list></tp:nomenclature><tp:treatment-sec sec-type="type species" id="SECID0EN5BI"><title>Type species.</title><p><italic><tp:taxon-name><tp:taxon-name-part taxon-name-part-type="genus" reg="Macrobrachium">Macrobrachium</tp:taxon-name-part> <tp:taxon-name-part taxon-name-part-type="species" reg="americanum">americanum</tp:taxon-name-part></tp:taxon-name></italic> Spence Bate, 1868, subsequent designation by <xref ref-type="bibr" rid="B42">Fowler (1912)</xref>.</p></tp:treatment-sec><tp:treatment-sec sec-type="diagnosis" id="SECID0EC6BI"><title>Diagnosis</title><p>(modified from <xref ref-type="bibr" rid="B61">Holthuis 1950</xref>, <xref ref-type="bibr" rid="B62">1952a</xref>). Body compressed, generally robust, sometimes slender. Rostrum well developed, compressed, toothed, size varying from shorter to longer than distal margin of scaphocerite. Carapace with anterolateral portion smooth or bearing numerous small spinules. Carapace armed with antennal spine; hepatic spines present in most species, branchiostegal groove present, distinct. Mandible with 3-segmented palp. All maxillipeds with well-developed exopods. Pleurobranchs on third maxilliped and all pereiopods. <abbrev xmlns:xlink="http://www.w3.org/1999/xlink" xlink:title="first pereiopods" id="ABBRID0EQ6BI" xlink:type="simple">P1</abbrev> slender. <abbrev xmlns:xlink="http://www.w3.org/1999/xlink" xlink:title="second pereiopod" id="ABBRID0EU6BI" xlink:type="simple">P2</abbrev> more robust than other pereiopods, usually longer than entire body in adult males, left and right legs often equal in size and shape or markedly different in several species. <abbrev xmlns:xlink="http://www.w3.org/1999/xlink" xlink:title="third pereiopod" id="ABBRID0EY6BI" xlink:type="simple">P3</abbrev>–<abbrev xmlns:xlink="http://www.w3.org/1999/xlink" xlink:title="fifth pereiopod" id="ABBRID0E36BI" xlink:type="simple">P5</abbrev> with dactylus simple. <abbrev xmlns:xlink="http://www.w3.org/1999/xlink" xlink:title="fifth pereiopod" id="ABBRID0EAACI" xlink:type="simple">P5</abbrev> with propodus bearing numerous transverse rows of setae in distal part of posterior margin. PL1 with endopod much smaller than exopod, endopod of male without appendix interna. Pleon with pleurae smooth in most species or with small spinules. Uropods overreaching telson; exopod with distolateral spine, endopod unarmed. Telson elongate, subtriangular, narrowing posteriorly, with two pairs of dorsal spines, anterior pair placed in middle, posterior pair usually placed midway between anterior pair and posterior margin; posterior margin ending in sharp median point, flanked by two pairs of spines, outer pair usually shorter than inner one, inner pair overreaching apex of telson in most species. See detailed description in <xref ref-type="bibr" rid="B61">Holthuis (1950)</xref>.</p></tp:treatment-sec><tp:treatment-sec sec-type="remarks" id="SECID0EIACI"><title>Remarks.</title><p>See Discussion.</p></tp:treatment-sec><ref-list><ref id="B73"><mixed-citation xmlns:xlink="http://www.w3.org/1999/xlink" xlink:type="simple"><institution xlink:type="simple">ICZN</institution> (<year>1999</year>) International Code of Zoological Nomenclature (4<sup>th</sup> edn.). <ext-link xlink:type="simple" ext-link-type="uri" xlink:href="https://www.iczn.org/the-code/the-international-code-of-zoological-nomenclature/the-code-online/">https://www.iczn.org/the-code/the-international-code-of-zoological-nomenclature/the-code-online/</ext-link> [Accessed on 26 Nov 2020]</mixed-citation></ref><ref id="B62"><mixed-citation xmlns:xlink="http://www.w3.org/1999/xlink" xlink:type="simple"><person-group><name name-style="western"><surname>Holthuis</surname><given-names>LB</given-names></name></person-group> (<year>1952a</year>) <article-title>A general revision of the <tp:taxon-name><tp:taxon-name-part taxon-name-part-type="family">Palaemonidae</tp:taxon-name-part></tp:taxon-name> (<tp:taxon-name><tp:taxon-name-part taxon-name-part-type="subphylum">Crustacea</tp:taxon-name-part></tp:taxon-name>, <tp:taxon-name><tp:taxon-name-part taxon-name-part-type="order">Decapoda</tp:taxon-name-part></tp:taxon-name>, <tp:taxon-name><tp:taxon-name-part taxon-name-part-type="suborder">Natantia</tp:taxon-name-part></tp:taxon-name>) of the Americas. II. The Subfamily <tp:taxon-name><tp:taxon-name-part taxon-name-part-type="family">Palaemonidae</tp:taxon-name-part></tp:taxon-name>.</article-title><source>Occasional Papers of the Allan Hancock Foundation</source><volume>12</volume>: <fpage>1</fpage>–<lpage>396</lpage>. <ext-link xlink:type="simple" ext-link-type="uri" xlink:href="https://decapoda.nhm.org/pdfs/25763/25763.pdf">https://decapoda.nhm.org/pdfs/25763/25763.pdf</ext-link></mixed-citation></ref><ref id="B64"><mixed-citation xmlns:xlink="http://www.w3.org/1999/xlink" xlink:type="simple"><person-group><name name-style="western"><surname>Holthuis</surname><given-names>LB</given-names></name></person-group> (<year>1955</year>) <article-title>The recent genera of the caridean and stenopodidean shrimps (class <tp:taxon-name><tp:taxon-name-part taxon-name-part-type="subphylum">Crustacea</tp:taxon-name-part></tp:taxon-name>, order <tp:taxon-name><tp:taxon-name-part taxon-name-part-type="order">Decapoda</tp:taxon-name-part></tp:taxon-name>, supersection <tp:taxon-name><tp:taxon-name-part taxon-name-part-type="suborder">Natantia</tp:taxon-name-part></tp:taxon-name>) with keys for their determination.</article-title><source>Zoologische Verhandelingen</source><volume>26</volume>: <fpage>1</fpage>–<lpage>157</lpage>. <ext-link xlink:type="simple" ext-link-type="uri" xlink:href="https://decapoda.nhm.org/references/pdfpick.html?id=11016%26pdfroot=https://decapoda.nhm.org/pdfs">https://decapoda.nhm.org/references/pdfpick.html?id=11016&amp;pdfroot=https://decapoda.nhm.org/pdfs</ext-link></mixed-citation></ref><ref id="B86"><mixed-citation xmlns:xlink="http://www.w3.org/1999/xlink" xlink:type="simple"><person-group><name name-style="western"><surname>Maccagno</surname><given-names>TP</given-names></name><name name-style="western"><surname>Cucchiari</surname><given-names>B</given-names></name></person-group> (<year>1957</year>) <article-title>Revisione delle <tp:taxon-name><tp:taxon-name-part taxon-name-part-type="subfamily">Palaemoninae</tp:taxon-name-part></tp:taxon-name> del Museo di Torino.</article-title><source>Bollettino dell’Istituto e Museo di Zoologiadell’Universita di Torino</source><volume>5</volume>(<issue>11</issue>): <fpage>201</fpage>–<lpage>372</lpage>.</mixed-citation></ref><ref id="B69"><mixed-citation xmlns:xlink="http://www.w3.org/1999/xlink" xlink:type="simple"><person-group><name name-style="western"><surname>Holthuis</surname><given-names>LB</given-names></name></person-group> (<year>1993</year>) <source>The Recent Genera of the Caridean and Stenopodidean Shrimps (<tp:taxon-name><tp:taxon-name-part taxon-name-part-type="subphylum">Crustacea</tp:taxon-name-part></tp:taxon-name>, <tp:taxon-name><tp:taxon-name-part taxon-name-part-type="order">Decapoda</tp:taxon-name-part></tp:taxon-name>): With an Appendix on the Order <tp:taxon-name><tp:taxon-name-part taxon-name-part-type="order">Amphionidacea</tp:taxon-name-part></tp:taxon-name>.</source><publisher-name>Nationaal Natuurhistorisch Museum</publisher-name>, <publisher-loc>Leiden</publisher-loc>, <size units="page">328 pp</size>. <ext-link xlink:type="simple" ext-link-type="doi" xlink:href="10.5962/bhl.title.152891">https://doi.org/10.5962/bhl.title.152891</ext-link></mixed-citation></ref><ref id="B75"><mixed-citation xmlns:xlink="http://www.w3.org/1999/xlink" xlink:type="simple"><person-group><name name-style="western"><surname>Jayachandran</surname><given-names>KV</given-names></name></person-group> (<year>2001</year>) <source>Palaemonid Prawns – Biodiversity, Taxonomy, Biology and Management.</source><publisher-name>Science Publishers Inc.</publisher-name>, <publisher-loc>Enfield (NH)</publisher-loc>, <size units="page">624 pp</size>.</mixed-citation></ref><ref id="B4"><mixed-citation xmlns:xlink="http://www.w3.org/1999/xlink" xlink:type="simple"><person-group><name name-style="western"><surname>Álvarez</surname><given-names>F</given-names></name><name name-style="western"><surname>Villalobos</surname><given-names>JL</given-names></name><name name-style="western"><surname>Elías-Gutiérrez</surname><given-names>M</given-names></name><name name-style="western"><surname>Rivera</surname><given-names>G</given-names></name></person-group> (<year>2011</year>) Crustáceos dulceacuícolas y terrestres de Chiapas. In: Álvarez F (Coord.) Chiapas: Estudios sobre su Diversidad Biológica. UNAM, México, 209–297.</mixed-citation></ref><ref id="B153"><mixed-citation xmlns:xlink="http://www.w3.org/1999/xlink" xlink:type="simple"><person-group><name name-style="western"><surname>Rodríguez</surname><given-names>G</given-names></name></person-group> (<year>1980</year>) <source>Los Crustáceos Decápodos de Venezuela.</source><publisher-name>Instituto Venezolano de Investigaciones Científicas</publisher-name>, <publisher-loc>Caracas</publisher-loc>, <size units="page">209 pp</size>.</mixed-citation></ref><ref id="B169"><mixed-citation xmlns:xlink="http://www.w3.org/1999/xlink" xlink:type="simple"><person-group><name name-style="western"><surname>Valencia</surname><given-names>DM</given-names></name><name name-style="western"><surname>Campos</surname><given-names>MR</given-names></name></person-group> (<year>2007</year>) <article-title>Freshwater prawns of the genus <italic><tp:taxon-name><tp:taxon-name-part taxon-name-part-type="genus">Macrobrachium</tp:taxon-name-part></tp:taxon-name></italic> Bate, 1868 (<tp:taxon-name><tp:taxon-name-part taxon-name-part-type="subphylum">Crustacea</tp:taxon-name-part></tp:taxon-name>: <tp:taxon-name><tp:taxon-name-part taxon-name-part-type="order">Decapoda</tp:taxon-name-part></tp:taxon-name>: <tp:taxon-name><tp:taxon-name-part taxon-name-part-type="family">Palaemonidae</tp:taxon-name-part></tp:taxon-name>) of Colombia.</article-title><source>Zootaxa</source><volume>1456</volume>: <fpage>1</fpage>–<lpage>44</lpage>. <ext-link xlink:type="simple" ext-link-type="doi" xlink:href="10.11646/zootaxa.1456.1.1">https://doi.org/10.11646/zootaxa.1456.1.1</ext-link></mixed-citation></ref><ref id="B39"><mixed-citation xmlns:xlink="http://www.w3.org/1999/xlink" xlink:type="simple"><person-group><name name-style="western"><surname>Dueñas</surname><given-names>RPR</given-names></name><name name-style="western"><surname>Campos</surname><given-names>CNH</given-names></name><name name-style="western"><surname>Alexander Quirós</surname><given-names>RJA</given-names></name></person-group> (<year>2012</year>) <source>Los crustáceos decápodos del departamento de Córdoba, Colombia. Biodiversidad de la fauna de crustáceos deápodos en el Caribe colombiano.</source><publisher-name>Editorial Académica Española</publisher-name>, <publisher-loc>Saarbrücken</publisher-loc>, <size units="page">258 pp</size>.</mixed-citation></ref><ref id="B18"><mixed-citation xmlns:xlink="http://www.w3.org/1999/xlink" xlink:type="simple"><person-group><name name-style="western"><surname>Campos</surname><given-names>MR</given-names></name></person-group> (<year>2014</year>) <article-title>New records of <italic><tp:taxon-name><tp:taxon-name-part taxon-name-part-type="genus">Macrobrachium</tp:taxon-name-part> <tp:taxon-name-part taxon-name-part-type="species">digueti</tp:taxon-name-part></tp:taxon-name></italic> (Bouvier, 1895) for Colombia (<tp:taxon-name><tp:taxon-name-part taxon-name-part-type="subphylum">Crustacea</tp:taxon-name-part></tp:taxon-name>: <tp:taxon-name><tp:taxon-name-part taxon-name-part-type="order">Decapoda</tp:taxon-name-part></tp:taxon-name>: <tp:taxon-name><tp:taxon-name-part taxon-name-part-type="family">Palaemonidae</tp:taxon-name-part></tp:taxon-name>).</article-title><source>Revista Académica Colombiana de Ciencias</source><volume>38</volume>(<issue>147</issue>): <fpage>191</fpage>–<lpage>194</lpage>. <ext-link xlink:type="simple" ext-link-type="doi" xlink:href="10.18257/raccefyn.64">https://doi.org/10.18257/raccefyn.64</ext-link></mixed-citation></ref><ref id="B174"><mixed-citation xmlns:xlink="http://www.w3.org/1999/xlink" xlink:type="simple"><person-group><name name-style="western"><surname>Villalobos Hiriart</surname><given-names>JL</given-names></name><name name-style="western"><surname>Nates Rodríguez</surname><given-names>JC</given-names></name><name name-style="western"><surname>Cantú Díaz Barriga</surname><given-names>A</given-names></name></person-group> (<year>1989</year>) <article-title>Revisión de los géneros <italic><tp:taxon-name><tp:taxon-name-part taxon-name-part-type="genus">Cryphiops</tp:taxon-name-part></tp:taxon-name></italic> Dana, 1852 y <italic><tp:taxon-name><tp:taxon-name-part taxon-name-part-type="genus">Bithynops</tp:taxon-name-part></tp:taxon-name></italic> Holthuis, 1973, de la família <tp:taxon-name><tp:taxon-name-part taxon-name-part-type="family">Palaemonidae</tp:taxon-name-part></tp:taxon-name> (<tp:taxon-name><tp:taxon-name-part taxon-name-part-type="subphylum">Crustacea</tp:taxon-name-part></tp:taxon-name>, <tp:taxon-name><tp:taxon-name-part taxon-name-part-type="order">Decapoda</tp:taxon-name-part></tp:taxon-name>), y descripción de una especie nueva para el Estado de Chiapas, México. Anales del Instituto de Biología de la Universidad Nacional Autónoma de México, Ser. Zool.</article-title><volume>60</volume>(<issue>2</issue>): <fpage>159</fpage>–<lpage>184</lpage>. <ext-link xlink:type="simple" ext-link-type="uri" xlink:href="https://decapoda.nhm.org/pdfs/26690/26690.pdf">https://decapoda.nhm.org/pdfs/26690/26690.pdf</ext-link></mixed-citation></ref><ref id="B42"><mixed-citation xmlns:xlink="http://www.w3.org/1999/xlink" xlink:type="simple"><person-group><name name-style="western"><surname>Fowler</surname><given-names>HW</given-names></name></person-group> (<year>1912</year>) <article-title>The <tp:taxon-name><tp:taxon-name-part taxon-name-part-type="subphylum">Crustacea</tp:taxon-name-part></tp:taxon-name> of New Jersey.</article-title><source>Annual Report of the New Jersey State Museum</source><volume>1911</volume>: <fpage>29</fpage>–<lpage>650</lpage>. [pls. 1–150] <ext-link xlink:type="simple" ext-link-type="uri" xlink:href="https://www.biodiversitylibrary.org/item/47662#page/43/mode/1up">https://www.biodiversitylibrary.org/item/47662#page/43/mode/1up</ext-link></mixed-citation></ref><ref id="B61"><mixed-citation xmlns:xlink="http://www.w3.org/1999/xlink" xlink:type="simple"><person-group><name name-style="western"><surname>Holthuis</surname><given-names>LB</given-names></name></person-group> (<year>1950</year>) <source>The <tp:taxon-name><tp:taxon-name-part taxon-name-part-type="order">Decapoda</tp:taxon-name-part></tp:taxon-name> of the Siboga-Expedition. Part X. The <tp:taxon-name><tp:taxon-name-part taxon-name-part-type="family">Palaemonidae</tp:taxon-name-part></tp:taxon-name> collected by the Siboga and Snellius expeditions with remarks on other species I. Subfamily <tp:taxon-name><tp:taxon-name-part taxon-name-part-type="family">Palaemonidae</tp:taxon-name-part></tp:taxon-name>.</source><publisher-name>Siboga Expéditie</publisher-name>, <publisher-loc>Monographie 39a9</publisher-loc>, <size units="page">268 pp</size>. [52 figs] <ext-link xlink:type="simple" ext-link-type="uri" xlink:href="https://decapoda.nhm.org/pdfs/17152/17152-001.pdf">https://decapoda.nhm.org/pdfs/17152/17152-001.pdf</ext-link></mixed-citation></ref></ref-list></tp:taxon-treatment>
