# Supplementary material for: Multigene phylogeny and taxonomic revision of American shrimps of the genus Cryphiops Dana, 1852 (Decapoda, Palaemonidae) implies a proposal for reversal of precedence with Macrobrachium Spence Bate, 1868
Source: Zookeys. 2021 Jul 1;1047:155–98. doi: 10.3897/zookeys.1047.66933 (PMC8266795; doi:10.3897/zookeys.1047.66933)
Supplement: XML Treatment for Macrobrachium alevillalobosi [file zookeys.1047.66933-treatment2.xml]

<!DOCTYPE tp:taxon-treatment
  PUBLIC "-//TaxonX//DTD Taxonomic Treatment Publishing DTD v0 20100105//EN" "tax-treatment-NSO.dtd">
<tp:taxon-treatment xmlns:tp="http://www.plazi.org/taxpub"><tp:treatment-meta><kwd-group><label>Taxon classification</label><kwd><named-content xmlns:xlink="http://www.w3.org/1999/xlink" content-type="kingdom">Animalia</named-content></kwd><kwd><named-content xmlns:xlink="http://www.w3.org/1999/xlink" content-type="order">Decapoda</named-content></kwd><kwd><named-content xmlns:xlink="http://www.w3.org/1999/xlink" content-type="family">Palaemonidae</named-content></kwd></kwd-group><mixed-citation publication-type="journal"><person-group><name><surname>Mantelatto</surname><given-names>Fernando L.</given-names></name><name><surname>Pileggi</surname><given-names>Leonardo G.</given-names></name><name><surname>Pantaleão</surname><given-names>João A. F.</given-names></name><name><surname>Magalhães</surname><given-names>Célio</given-names></name><name><surname>Villalobos</surname><given-names>José Luis</given-names></name><name><surname>Álvarez</surname><given-names>Fernando</given-names></name></person-group><article-title>Multigene phylogeny and taxonomic revision of American shrimps of the genus <italic><tp:taxon-name><tp:taxon-name-part taxon-name-part-type="genus" reg="Cryphiops">Cryphiops</tp:taxon-name-part></tp:taxon-name></italic> Dana, 1852 (<tp:taxon-name><tp:taxon-name-part taxon-name-part-type="order">Decapoda</tp:taxon-name-part></tp:taxon-name>, <tp:taxon-name><tp:taxon-name-part taxon-name-part-type="family">Palaemonidae</tp:taxon-name-part></tp:taxon-name>) implies a proposal for reversal of precedence with <italic><tp:taxon-name><tp:taxon-name-part taxon-name-part-type="genus" reg="Macrobrachium">Macrobrachium</tp:taxon-name-part></tp:taxon-name></italic> Spence Bate, 1868</article-title><source>Zookeys</source><day>01</day><month>7</month><year>2021</year><volume>1047</volume><fpage>155</fpage><lpage>198</lpage><pub-id pub-id-type="doi">10.3897/zookeys.1047.66933</pub-id></mixed-citation></tp:treatment-meta><tp:nomenclature><tp:taxon-name><object-id xmlns:xlink="http://www.w3.org/1999/xlink" content-type="arpha" xlink:type="simple">B9771C5A-6046-55E2-A6F9-93D68259115F</object-id>
                <tp:taxon-name-part taxon-name-part-type="genus" reg="Macrobrachium">Macrobrachium</tp:taxon-name-part>
                <tp:taxon-name-part taxon-name-part-type="species" reg="alevillalobosi">alevillalobosi</tp:taxon-name-part>
              </tp:taxon-name><tp:taxon-authority>nom. nov.</tp:taxon-authority><tp:taxon-status xmlns:xlink="http://www.w3.org/1999/xlink" xlink:type="simple">comb. nov.</tp:taxon-status><tp:nomenclature-citation-list><tp:nomenclature-citation><tp:taxon-name>
                    <tp:taxon-name-part taxon-name-part-type="genus" reg="Cryphiops">Cryphiops</tp:taxon-name-part> (<tp:taxon-name-part taxon-name-part-type="subgenus" reg="Bithynops">Bithynops</tp:taxon-name-part>) <tp:taxon-name-part taxon-name-part-type="species" reg="villalobosi">villalobosi</tp:taxon-name-part></tp:taxon-name><comment>Villalobos Hiriat, Nates Rodríguez and Cantú Díaz Barriga, 1989: 166, figs 1–5, 7b, d, 8c. – <xref ref-type="bibr" rid="B175">Villalobos-Hiriart et al. 1993</xref>: 281, table 5 (list). – <xref ref-type="bibr" rid="B31">De Grave and Fransen 2011</xref>: 316 (catalog). – <xref ref-type="bibr" rid="B4">Álvarez et al. 2011</xref>: 258, fig. 2a. – <xref ref-type="bibr" rid="B141">Quiroz-Martínez et al. 2014</xref>: table S1 (list). – <xref ref-type="bibr" rid="B2">Alvarez and Villalobos 2016</xref>: 250, table 8.1 (list).</comment></tp:nomenclature-citation><tp:nomenclature-citation><tp:taxon-name>
                    <tp:taxon-name-part taxon-name-part-type="genus" reg="Cryphiops">Cryphiops</tp:taxon-name-part> <tp:taxon-name-part taxon-name-part-type="species" reg="villalobosi">villalobosi</tp:taxon-name-part></tp:taxon-name><comment>. – <xref ref-type="bibr" rid="B12">Baldari et al. 2010</xref>: 48, fig. 1 (map), 52, table 1. – <xref ref-type="bibr" rid="B15">Botello and Álvarez 2013</xref>: 776, table 1 (list). – <xref ref-type="bibr" rid="B89">Mantelatto et al. 2020</xref>: 916 (key).</comment></tp:nomenclature-citation></tp:nomenclature-citation-list></tp:nomenclature><tp:treatment-sec sec-type="material" id="SECID0ESDCI"><title>Material examined.</title><p><bold><italic>Holotype</italic></bold>: Mexico – <bold>Chiapas</bold> • male, tl 51.8 mm; Municipality of Ocosingo, km 140 carretera Palenque-Ocosingo, ca. 5 km NW of the town of Ocosingo, Arroyo La Laja, 24 Jan. 1985, J.L. Villalobos, J.C. Nates, A. Cantú leg.; <abbrev xmlns:xlink="http://www.w3.org/1999/xlink" content-type="institution" xlink:title="National Crustacean Collection" id="ABBRID0E6DCI" xlink:type="simple">CNCR</abbrev> 3650. <bold><italic>Paratypes</italic></bold>: 1 female, tl 42.7 mm, allotype; same data as for holotype; <abbrev xmlns:xlink="http://www.w3.org/1999/xlink" content-type="institution" xlink:title="National Crustacean Collection" id="ABBRID0EHECI" xlink:type="simple">CNCR</abbrev> 3650 • 16 males, tl 44.3–57.0 mm, 7 females, 26.2 to 46.0 mm, 2 ovigerous females, 38.1, 42.7 mm; same date as for holotype; <abbrev xmlns:xlink="http://www.w3.org/1999/xlink" content-type="institution" xlink:title="National Crustacean Collection" id="ABBRID0EMECI" xlink:type="simple">CNCR</abbrev> 3650a.</p></tp:treatment-sec><tp:treatment-sec sec-type="material" id="SECID0ERECI"><title>Additional material examined.</title><p>Mexico – <bold>Chiapas</bold> • 9 males, tl 25.0–45.8 mm, 30 females, 36.8–39.2 mm; Municipality of Ocosingo, km 140 carretera Palenque-Ocosingo, ca. 5 km NW of the town of Ocosingo, Arroyo La Laja; 07 Aug 1983; J.L. Villalobos, J.C. Nates, A. Cantú leg.; <abbrev xmlns:xlink="http://www.w3.org/1999/xlink" content-type="institution" xlink:title="National Crustacean Collection" id="ABBRID0EZECI" xlink:type="simple">CNCR</abbrev> 2940 • 16 males, tl 24.3–54.5 mm, 23 females, tl 17.1–27.4 mm; Municipality of Yajalón, carretera Palenque-Ocosingo, Arroyo Yajalón; 07 Aug. 1983; J.L. Villalobos, J.C. Nates, A. Cantú; <abbrev xmlns:xlink="http://www.w3.org/1999/xlink" content-type="institution" xlink:title="National Crustacean Collection" id="ABBRID0E5ECI" xlink:type="simple">CNCR</abbrev> 2941.</p></tp:treatment-sec><tp:treatment-sec sec-type="description" id="SECID0EDFCI"><title>Description.</title><p><bold><italic>Rostrum</italic>.</bold> Short, straight, reaching slightly beyond first third of third article of antennular peduncle; upper margin with 6–9 regularly spaced teeth, first one behind posterior edge of orbit; lower margin with 1–3 teeth.</p><p><bold><italic>Cephalon</italic>.</bold> Scaphocerite nearly 2.6 × as long as wide, outer margin straight.</p><p><bold><italic>Carapace</italic>.</bold> Smooth; antennal spine small, slightly overreaching lower portion of orbit; hepatic spine absent. Lower orbital angle obtuse, moderately pronounced.</p><p><bold><italic><tp:taxon-name><tp:taxon-name-part taxon-name-part-type="genus" reg="Pereiopods">Pereiopods</tp:taxon-name-part></tp:taxon-name></italic>.</bold><abbrev xmlns:xlink="http://www.w3.org/1999/xlink" xlink:title="first pereiopods" id="ABBRID0EIGCI" xlink:type="simple">P1</abbrev>: slender, reaching with distal third of carpus beyond scaphocerite; carpus slightly longer than merus; chelae 0.68 length of carpus. <abbrev xmlns:xlink="http://www.w3.org/1999/xlink" xlink:title="second pereiopod" id="ABBRID0EMGCI" xlink:type="simple">P2</abbrev>: moderately robust, with small spines, equal in form and size, reaching with distal third of merus beyond scaphocerite; ischium 0.75 length of merus; merus as long as carpus; carpus as long as palm, with slight basal constriction; propodus 2.5 × as long as dactylus, and 1.6 × as long as carpus; palm compressed, nearly 5 × as long as high; fingers 0.62 length of palm, with numerous spinules, not gapping, tips crossing, cutting edge with 3–6 teeth on proximal third in both fingers. <abbrev xmlns:xlink="http://www.w3.org/1999/xlink" xlink:title="third pereiopod" id="ABBRID0EQGCI" xlink:type="simple">P3</abbrev>–<abbrev xmlns:xlink="http://www.w3.org/1999/xlink" xlink:title="fifth pereiopod" id="ABBRID0EUGCI" xlink:type="simple">P5</abbrev> with all joints covered with rows of small spinules. <abbrev xmlns:xlink="http://www.w3.org/1999/xlink" xlink:title="third pereiopod" id="ABBRID0EYGCI" xlink:type="simple">P3</abbrev> reaching with entire dactylus beyond scaphocerite, propodus 2.5 × as long as dactylus, propodus nearly 2 × as long as carpus, propodus slightly longer than merus. <abbrev xmlns:xlink="http://www.w3.org/1999/xlink" xlink:title="fourth pereiopod" id="ABBRID0E3GCI" xlink:type="simple">P4</abbrev> reaching with entire dactylus beyond scaphocerite, propodus 3 × as long as dactylus, nearly 2 × as long as carpus, propodus slightly longer than merus. <abbrev xmlns:xlink="http://www.w3.org/1999/xlink" xlink:title="fifth pereiopod" id="ABBRID0EAHCI" xlink:type="simple">P5</abbrev> reaching with half-length of dactylus end of scaphocerite, propodus 3 × as long as dactylus, propodus nearly 2 × as long as carpus, propodus slightly longer than merus.</p><p><bold><italic>Pleon</italic>.</bold> Smooth; somite 5 with posteroventral angle of pleuron acute; abdominal somite merely 2 × as long as somite 5. Inter-uropodal sclerite without keel-shaped pre-anal carinae.</p><p><bold><italic>Pleopods</italic>.</bold><abbrev xmlns:xlink="http://www.w3.org/1999/xlink" xlink:title="Pleopods: ratio appendix masculina/appendix interna of the second pair" id="ABBRID0ESHCI" xlink:type="simple">PL2</abbrev> with appendix masculina less than 2 × length of appendix interna.</p><p><bold><italic>Uropods</italic>.</bold> Exopodite with mobile spines as long as spiniform projection of outer margin.</p><p><bold><italic>Telson</italic>.</bold> Broad, smooth, slightly longer than abdominal somite 6, bearing two pairs of dorsal spinules close to posterior margin. Posterior margin ending in moderately acute triangular point; two pairs of posterior spinules with several plumose setae, inner pair overreaching distal margin of telson.</p></tp:treatment-sec><tp:treatment-sec sec-type="etymology" id="SECID0EEICI"><title>Etymology.</title><p><xref ref-type="bibr" rid="B174">Villalobos Hiriart et al. (1989)</xref> dedicated this species to Dr. Alejandro Villalobos Figueroa, eminent Mexican carcinologist and founder of the <abbrev xmlns:xlink="http://www.w3.org/1999/xlink" content-type="institution" xlink:title="National Crustacean Collection" id="ABBRID0EOICI" xlink:type="simple">CNCR</abbrev>. We maintain this homage by just adding the first part of his name to the specific epithet.</p></tp:treatment-sec><tp:treatment-sec sec-type="description" id="SECID0ETICI"><title>Size.</title><p>See in material examined.</p></tp:treatment-sec><tp:treatment-sec sec-type="Color" id="SECID0EYICI"><title>Color.</title><p>Body translucid with orange punctuations.</p></tp:treatment-sec><tp:treatment-sec sec-type="type locality" id="SECID0E4ICI"><title>Type locality.</title><p>México, Chiapas, Municipality of Ocosingo, Arroyo La Laja, km 140 carretera Palenque-Ocosingo, ca. 5 km NW of the town of Ocosingo.</p></tp:treatment-sec><tp:treatment-sec sec-type="distribution" id="SECID0ECJCI"><title>Distribution.</title><p>Mexico, Chiapas, in the Valle de Ocosingo, Río La Virgen, Arroyos La Laja, Maravilla, Pasilá, and Yajalón (<xref ref-type="bibr" rid="B174">Villalobos Hiriart et al. 1989</xref>).</p></tp:treatment-sec><tp:treatment-sec sec-type="Life cycle" id="SECID0EMJCI"><title>Life cycle.</title><p>Exclusive of inland waters, therefore independent of brackish waters to complete its life cycle. The eggs are few and large: 1.3–2.4 mm (<xref ref-type="bibr" rid="B174">Villalobos Hiriart et al. 1989</xref>). Its larval development is not known but given the characteristics of the eggs, it should be abbreviated, following the same pattern of congeners inhabiting continental waters (<xref ref-type="bibr" rid="B87">Magalhães and Walker 1988</xref>; <xref ref-type="bibr" rid="B128">Pereira and García 1995</xref>).</p></tp:treatment-sec><tp:treatment-sec sec-type="remarks" id="SECID0E5JCI"><title>Remarks.</title><p>The name <italic><tp:taxon-name><tp:taxon-name-part taxon-name-part-type="genus" reg="Macrobrachium">Macrobrachium</tp:taxon-name-part> <tp:taxon-name-part taxon-name-part-type="species" reg="villalobosi">villalobosi</tp:taxon-name-part></tp:taxon-name></italic> was used by Hobbs Jr. (1973) for a new species from Mexico. <xref ref-type="bibr" rid="B174">Villalobos et al. (1989)</xref> used the same name for a new species of <tp:taxon-name><tp:taxon-name-part taxon-name-part-type="genus" reg="Cryphiops">Cryphiops</tp:taxon-name-part> (<tp:taxon-name-part taxon-name-part-type="subgenus" reg="Bithynops">Bithynops</tp:taxon-name-part>)</tp:taxon-name> also from Mexico. Since the synonymization of both genera makes these specific names secondary homonyms, <italic><tp:taxon-name><tp:taxon-name-part taxon-name-part-type="genus" reg="Macrobrachium">Macrobrachium</tp:taxon-name-part> <tp:taxon-name-part taxon-name-part-type="species" reg="alevillalobosi">alevillalobosi</tp:taxon-name-part></tp:taxon-name></italic> is proposed as a replacement name for <tp:taxon-name><tp:taxon-name-part taxon-name-part-type="genus" reg="Cryphiops">Cryphiops</tp:taxon-name-part> (<tp:taxon-name-part taxon-name-part-type="subgenus" reg="Bithynops">Bithynops</tp:taxon-name-part>) <tp:taxon-name-part taxon-name-part-type="species" reg="villalobosi">villalobosi</tp:taxon-name-part></tp:taxon-name> Villalobos Hiriat, Nates Rodríguez &amp; Cantú Díaz Barriga, 1989.</p><p><italic><tp:taxon-name><tp:taxon-name-part taxon-name-part-type="genus" reg="Macrobrachium">Macrobrachium</tp:taxon-name-part> <tp:taxon-name-part taxon-name-part-type="species" reg="alevillalobosi">alevillalobosi</tp:taxon-name-part></tp:taxon-name></italic> nom. nov., comb. nov. differs from <italic><tp:taxon-name><tp:taxon-name-part taxon-name-part-type="genus" reg="Macrobrachium">M.</tp:taxon-name-part> <tp:taxon-name-part taxon-name-part-type="species" reg="candango">candango</tp:taxon-name-part></tp:taxon-name></italic> nom. nov. and <italic><tp:taxon-name><tp:taxon-name-part taxon-name-part-type="genus" reg="Macrobrachium">M.</tp:taxon-name-part> <tp:taxon-name-part taxon-name-part-type="species" reg="perspicax">perspicax</tp:taxon-name-part></tp:taxon-name></italic> comb. nov. mainly in the form, size, and proportion of the articles of the second pereiopod (Table <xref ref-type="table" rid="T2">2</xref>). The chelipeds are long and similar in size and shape, overreaching the scaphocerite with distal third of the merus; the ischium is shorter than merus; the palm is long and cylindrical, almost five times as long as high, and the dactylus is 0.62 times the length of the palm. Finally, <italic><tp:taxon-name><tp:taxon-name-part taxon-name-part-type="genus" reg="Macrobrachium">M.</tp:taxon-name-part> <tp:taxon-name-part taxon-name-part-type="species" reg="alevillalobosi">alevillalobosi</tp:taxon-name-part></tp:taxon-name></italic> nom. nov., comb. nov. is the only species of this group in which the appendix masculina is almost as long as the endopod of the second pleopod.</p><table-wrap id="T2" position="float" orientation="portrait"><label>Table 2.</label><caption><p>Morphological comparison of key characters for the species previously included in the genus <italic><tp:taxon-name><tp:taxon-name-part taxon-name-part-type="genus" reg="Cryphiops">Cryphiops</tp:taxon-name-part></tp:taxon-name></italic> Dana, 1852.</p></caption><table id="TID0EC3EK" rules="all"><tbody><tr><th rowspan="1" colspan="1"/><th rowspan="1" colspan="1"><italic><tp:taxon-name><tp:taxon-name-part taxon-name-part-type="genus" reg="Macrobrachium">M.</tp:taxon-name-part> <tp:taxon-name-part taxon-name-part-type="species" reg="alevillalobosi">alevillalobosi</tp:taxon-name-part></tp:taxon-name></italic> nom. nov., comb. nov.</th><th rowspan="1" colspan="1"><italic><tp:taxon-name><tp:taxon-name-part taxon-name-part-type="genus" reg="Macrobrachium">M.</tp:taxon-name-part> <tp:taxon-name-part taxon-name-part-type="species" reg="caementarius">caementarius</tp:taxon-name-part></tp:taxon-name></italic> (Molina, 1782), comb. nov.</th><th rowspan="1" colspan="1"><italic><tp:taxon-name><tp:taxon-name-part taxon-name-part-type="genus" reg="Macrobrachium">M.</tp:taxon-name-part> <tp:taxon-name-part taxon-name-part-type="species" reg="candango">candango</tp:taxon-name-part></tp:taxon-name></italic> nom. nov., comb. nov.</th><th rowspan="1" colspan="1"><italic><tp:taxon-name><tp:taxon-name-part taxon-name-part-type="genus" reg="Macrobrachium">M.</tp:taxon-name-part> <tp:taxon-name-part taxon-name-part-type="species" reg="luscus">luscus</tp:taxon-name-part></tp:taxon-name></italic> (Holthuis, 1973), comb. nov.</th><th rowspan="1" colspan="1"><italic><tp:taxon-name><tp:taxon-name-part taxon-name-part-type="genus" reg="Macrobrachium">M.</tp:taxon-name-part> <tp:taxon-name-part taxon-name-part-type="species" reg="perspicax">perspicax</tp:taxon-name-part></tp:taxon-name></italic> (Holthuis, 1977), comb. nov.</th><th rowspan="1" colspan="1"><italic><tp:taxon-name><tp:taxon-name-part taxon-name-part-type="genus" reg="Macrobrachium">M.</tp:taxon-name-part> <tp:taxon-name-part taxon-name-part-type="species" reg="valdonii">valdonii</tp:taxon-name-part></tp:taxon-name></italic> nom. nov., comb. nov.</th></tr><tr><td rowspan="1" colspan="1">
                        <bold>Rostrum</bold>
                      </td><td rowspan="1" colspan="1">Reaching slightly beyond first third of ultimate article of antennular peduncle, and at level of distal fourth of scaphocerite. Upper margin with 6–9 teeth regularly spaced, first one behind of posterior edge of orbit; lower margin with 1–3 teeth</td><td rowspan="1" colspan="1">Reaching or slightly beyond the first article of antennular peduncle, and at level of proximal third of scaphocerite. Upper margin with 6–8 teeth regularly spaced, first one or two behind of posterior edge of orbit; lower margin with 0–4 teeth</td><td rowspan="1" colspan="1">Reaching end of antennular peduncle, and little before the distal margin of scaphocerite. Upper margin convex over orbit, with 7 teeth, first and sometimes the second, slightly behind posterior edge of orbit; lower margin with 1 tooth</td><td rowspan="1" colspan="1">Reaching or slightly overreaching joint between second and third article of antennular peduncle, and at level of distal third of scaphocerite. Upper margin convex over orbit, with 5–8 teeth regularly spaced, first over or slightly behind posterior edge of orbit; lower margin with 0–1 tooth</td><td rowspan="1" colspan="1">Reaching joint between second and third articles of antennular peduncle, and at level of distal third of scaphocerite. Upper margin with 5–8 teeth regularly spaced, first one at level or slithy behind posterior edge of orbit; lower margin with 1 or 2, rarely 3 teeth</td><td rowspan="1" colspan="1">Almost reaching the third article of antennular peduncle, and before the distal border of scaphocerite. Upper margin with 8 teeth, lack teeth in postorbital position and on ventral margin</td></tr><tr><td rowspan="1" colspan="1">
                        <bold>Eyes</bold>
                      </td><td rowspan="1" colspan="1">Cornea normal and larger than the peduncle</td><td rowspan="1" colspan="1">Cornea normal and larger than the peduncle</td><td rowspan="1" colspan="1">Cornea normal and larger than the peduncle</td><td rowspan="1" colspan="1">Cornea reduced, smaller than the peduncle</td><td rowspan="1" colspan="1">Cornea normal and larger than the peduncle</td><td rowspan="1" colspan="1">Cornea with a small apical black point, smaller than the peduncle</td></tr><tr><td rowspan="1" colspan="1">
                        <bold>Scaphocerite</bold>
                      </td><td rowspan="1" colspan="1">2.6 × as long as wide</td><td rowspan="1" colspan="1">2 × as long as wide</td><td rowspan="1" colspan="1">2.5 × as long as wide</td><td rowspan="1" colspan="1">2.5 × as long as wide (Holthuis, 1973)</td><td rowspan="1" colspan="1">2.6 × as long as wide</td><td rowspan="1" colspan="1">2.4 × as long as wide</td></tr><tr><td rowspan="1" colspan="1">
                        <bold>Lower orbital angle</bold>
                      </td><td rowspan="1" colspan="1">Rounded, moderately pronounced</td><td rowspan="1" colspan="1">Rounded, pronounced, as long as antennal spine</td><td rowspan="1" colspan="1">Subacute, strongly pronounced</td><td rowspan="1" colspan="1">Obtuse, moderately pronounced</td><td rowspan="1" colspan="1">Subacute, moderately pronounced</td><td rowspan="1" colspan="1">Subacute, moderately pronounced</td></tr><tr><td rowspan="1" colspan="1">
                        <bold>Antennal spine</bold>
                      </td><td rowspan="1" colspan="1">In the middle of the lower orbital angle</td><td rowspan="1" colspan="1">Little below the lower orbital angle</td><td rowspan="1" colspan="1">Little below the lower orbital angle</td><td rowspan="1" colspan="1">Little below the lower orbital angle</td><td rowspan="1" colspan="1">Little below the lower orbital angle</td><td rowspan="1" colspan="1">Below the lower orbital angle</td></tr><tr><td rowspan="1" colspan="1">
                        <bold>First male pereiopod</bold>
                      </td><td rowspan="1" colspan="1">Reaching with distal third of carpus beyond scaphocerite</td><td rowspan="1" colspan="1">Reaching with the larger part of the carpus beyond scaphocerite</td><td rowspan="1" colspan="1">Reaching with almost half length of carpus beyond scaphocerite</td><td rowspan="1" colspan="1">Reaching with nearly entire chelae beyond scaphocerite</td><td rowspan="1" colspan="1">Reaching with nearly entire chelae or small part of carpus beyond scaphocerite</td><td rowspan="1" colspan="1">Reaching with the palm beyond scaphocerite</td></tr><tr><td rowspan="1" colspan="1">
                        <bold>Second male pereiopod</bold>
                      </td><td rowspan="1" colspan="1">Equal in form and size, reaching with distal third of merus beyond scaphocerite; ischium 0.75× length of merus; merus as long as carpus; carpus as long as palm, with slight basal constriction; propodus 2.5× as long as dactylus, and 1.6× as long as carpus; palm compressed, nearly 5× as long as high; fingers 0.62× length of palm</td><td rowspan="1" colspan="1">Different in form and size. Largest reaching with half of merus beyond scaphocerite; ischium, merus and carpus are covered with spinules, smaller than those of the chela; ischium more than 0.5× length of merus; merus longer than carpus; carpus slightly less 0.5× length of palm, with strong basal constriction; propodus 2.5× as long as dactylus, and 3.3× as long as carpus; palm compressed, nearly 2.3× as long as high; fingers 0.75× length of palm, little gaping</td><td rowspan="1" colspan="1">Similar in shape, different in size. Largest, reaching with distal portion of merus beyond scaphocerite; ischium nearly as long as merus; merus as long as carpus; carpus slightly shorter than palm; propodus 2.5× the length of dactylus, 2× as long as carpus; palm inflated, less than 3× as long as high; fingers 0.71× the lenght of palm</td><td rowspan="1" colspan="1">Equal in form and size, reaching with proximal third of carpus beyond scaphocerite; ischium evidently shorter than merus; merus as long as carpus; carpus as long as palm, with moderate basal constriction; propodus 2× as long as dactylus, 2× as long as carpus; palm inflated, less than 3× as long as high; fingers little longer or as long as palm</td><td rowspan="1" colspan="1">Equal in form and size, reaching with proximal third of carpus beyond scaphocerite; ischium slightly shorter than merus; merus as long as carpus; carpus as long as palm, with a moderate basal constriction; propodus 2.2× as long as dactylus, 2× as long as carpus; palm inflated, 3× as long as high; fingers slightly shorter (0.8) than palm</td><td rowspan="1" colspan="1">Subequal in size, reaching with half of carpus beyond scaphocerite; ischium 0.9× merus; carpus 0.8× as long as merus and 0.85× palm length; propodus 1.5× as long as dactylus, 2.5× as long as carpus; palm 3.3× as long as high and 0.8× of dactylus length</td></tr><tr><td rowspan="1" colspan="1">
                        <bold>Appendix masculina</bold>
                      </td><td rowspan="1" colspan="1">Almost as long than endopod of second pleopod. Setae thick and short</td><td rowspan="1" colspan="1">Little longer than half endopod length of second pleopod. Setae thick and short</td><td rowspan="1" colspan="1">Shorter than endopod of second pleopod.</td><td rowspan="1" colspan="1">Shorter than endopod of second pleopod. Setae thick and short</td><td rowspan="1" colspan="1">Shorter than endopod of second pleopod. Setae slender and long</td><td rowspan="1" colspan="1">Shorter than endopod of second pleopod</td></tr><tr><td rowspan="1" colspan="1">
                        <bold>Inter-uropodial sclerite</bold>
                      </td><td rowspan="1" colspan="1">Without keel-shaped pre-anal carinae</td><td rowspan="1" colspan="1"/><td rowspan="1" colspan="1">With strong, keel-shaped pre-anal carinae</td><td rowspan="1" colspan="1">Without keel-shaped pre-anal carinae</td><td rowspan="1" colspan="1">Without keel-shaped pre-anal carinae</td><td rowspan="1" colspan="1">Without keel-shaped pre-anal carinae</td></tr></tbody></table></table-wrap></tp:treatment-sec><ref-list><ref id="B175"><mixed-citation xmlns:xlink="http://www.w3.org/1999/xlink" xlink:type="simple"><person-group><name name-style="western"><surname>Villalobos Hiriart</surname><given-names>JL</given-names></name><name name-style="western"><surname>Cantú Díaz-Barriga</surname><given-names>A</given-names></name><name name-style="western"><surname>Lira-Fernández</surname><given-names>E</given-names></name></person-group> (<year>1993</year>) <article-title>Los crustáceos de agua dulce de México. Revista de la Sociedade Mexicana de Historia Natural, Vol. Esp.</article-title><volume>44</volume>: <fpage>297</fpage>–<lpage>290</lpage>.</mixed-citation></ref><ref id="B31"><mixed-citation xmlns:xlink="http://www.w3.org/1999/xlink" xlink:type="simple"><person-group><name name-style="western"><surname>De Grave</surname><given-names>S</given-names></name><name name-style="western"><surname>Fransen</surname><given-names>CHJM</given-names></name></person-group> (<year>2011</year>) <article-title>Carideorum catalogus: the recent species of the dendrobranchiate, stenopodidean, procarididean and caridean shrimps (<tp:taxon-name><tp:taxon-name-part taxon-name-part-type="subphylum">Crustacea</tp:taxon-name-part></tp:taxon-name>: <tp:taxon-name><tp:taxon-name-part taxon-name-part-type="order">Decapoda</tp:taxon-name-part></tp:taxon-name>).</article-title><source>Zoologische Mededelingen, Leiden</source><volume>85</volume>(<issue>9</issue>): <fpage>195</fpage>–<lpage>589</lpage>. <ext-link xlink:type="simple" ext-link-type="uri" xlink:href="https://repository.naturalis.nl/pub/403473">https://repository.naturalis.nl/pub/403473</ext-link></mixed-citation></ref><ref id="B4"><mixed-citation xmlns:xlink="http://www.w3.org/1999/xlink" xlink:type="simple"><person-group><name name-style="western"><surname>Álvarez</surname><given-names>F</given-names></name><name name-style="western"><surname>Villalobos</surname><given-names>JL</given-names></name><name name-style="western"><surname>Elías-Gutiérrez</surname><given-names>M</given-names></name><name name-style="western"><surname>Rivera</surname><given-names>G</given-names></name></person-group> (<year>2011</year>) Crustáceos dulceacuícolas y terrestres de Chiapas. In: Álvarez F (Coord.) Chiapas: Estudios sobre su Diversidad Biológica. UNAM, México, 209–297.</mixed-citation></ref><ref id="B141"><mixed-citation xmlns:xlink="http://www.w3.org/1999/xlink" xlink:type="simple"><person-group><name name-style="western"><surname>Quiroz-Martínez</surname><given-names>B</given-names></name><name name-style="western"><surname>Álvarez</surname><given-names>F</given-names></name><name name-style="western"><surname>Espinosa</surname><given-names>H</given-names></name><name name-style="western"><surname>Salgado-Maldonado</surname><given-names>G</given-names></name></person-group> (<year>2014</year>) Concordant biogeographic patterns among multiple taxonomic groups in the Mexican freshwater biota. PLoS ONE 9(8): e105510. <ext-link xlink:type="simple" ext-link-type="doi" xlink:href="10.1371/journal.pone.0105510">https://doi.org/10.1371/journal.pone.0105510</ext-link></mixed-citation></ref><ref id="B2"><mixed-citation xmlns:xlink="http://www.w3.org/1999/xlink" xlink:type="simple"><person-group><name name-style="western"><surname>Alvarez</surname><given-names>F</given-names></name><name name-style="western"><surname>Villalobos</surname><given-names>JL</given-names></name></person-group> (<year>2016</year>) <article-title>Freshwater decapod diversity and conservation in Mexico.</article-title> In: <person-group><name name-style="western"><surname>Kawai</surname><given-names>T</given-names></name><name name-style="western"><surname>Cumberlidge</surname><given-names>N</given-names></name></person-group> (<role>Eds</role>) <issue-title>Conservation and Biology of Freshwater Decapoda: A Global Overview.</issue-title><source>Springer, Cham</source>, <fpage>237</fpage>–<lpage>266</lpage>. <ext-link xlink:type="simple" ext-link-type="doi" xlink:href="10.1007/978-3-319-42527-6_8">https://doi.org/10.1007/978-3-319-42527-6_8</ext-link></mixed-citation></ref><ref id="B12"><mixed-citation xmlns:xlink="http://www.w3.org/1999/xlink" xlink:type="simple"><person-group><name name-style="western"><surname>Baldari</surname><given-names>F</given-names></name><name name-style="western"><surname>Mejía-Ortíz</surname><given-names>LM</given-names></name><name name-style="western"><surname>López-Mejía</surname><given-names>M</given-names></name></person-group> (<year>2010</year>) <article-title>A new cave species of <italic><tp:taxon-name><tp:taxon-name-part taxon-name-part-type="genus">Cryphiops</tp:taxon-name-part></tp:taxon-name></italic> (<tp:taxon-name><tp:taxon-name-part taxon-name-part-type="subphylum">Crustacea</tp:taxon-name-part></tp:taxon-name>: <tp:taxon-name><tp:taxon-name-part taxon-name-part-type="order">Decapoda</tp:taxon-name-part></tp:taxon-name>: <tp:taxon-name><tp:taxon-name-part taxon-name-part-type="family">Palaemonidae</tp:taxon-name-part></tp:taxon-name>) from Southern Mexico.</article-title><source>Zootaxa</source><volume>2427</volume>: <fpage>47</fpage>–<lpage>54</lpage>. <ext-link xlink:type="simple" ext-link-type="doi" xlink:href="10.11646/zootaxa.2427.1.5">https://doi.org/10.11646/zootaxa.2427.1.5</ext-link></mixed-citation></ref><ref id="B15"><mixed-citation xmlns:xlink="http://www.w3.org/1999/xlink" xlink:type="simple"><person-group><name name-style="western"><surname>Botello</surname><given-names>A</given-names></name><name name-style="western"><surname>Alvarez</surname><given-names>F</given-names></name></person-group> (<year>2013</year>) Phylogenetic relationships among the freshwater genera of palaemonid shrimps (<tp:taxon-name><tp:taxon-name-part taxon-name-part-type="subphylum">Crustacea</tp:taxon-name-part></tp:taxon-name>: <tp:taxon-name><tp:taxon-name-part taxon-name-part-type="order">Decapoda</tp:taxon-name-part></tp:taxon-name>) from Mexico: evidence of multiple invasions? Latin American Journal of Aquatic Research 41(4): 773–780. <ext-link xlink:type="simple" ext-link-type="doi" xlink:href="10.3856/vol41-issue4-fulltext-14">https://doi.org/10.3856/vol41-issue4-fulltext-14</ext-link></mixed-citation></ref><ref id="B89"><mixed-citation xmlns:xlink="http://www.w3.org/1999/xlink" xlink:type="simple"><person-group><name name-style="western"><surname>Mantelatto</surname><given-names>FL</given-names></name><name name-style="western"><surname>Magalhães</surname><given-names>C</given-names></name><name name-style="western"><surname>Rogers</surname><given-names>DC</given-names></name></person-group> (<year>2020</year>) <article-title><tp:taxon-name><tp:taxon-name-part taxon-name-part-type="order">Decapoda</tp:taxon-name-part></tp:taxon-name>: <tp:taxon-name><tp:taxon-name-part taxon-name-part-type="infraorder">Caridea</tp:taxon-name-part></tp:taxon-name>.</article-title> In: <person-group><name name-style="western"><surname>Damborenena</surname><given-names>C</given-names></name><name name-style="western"><surname>Rogers</surname><given-names>DC</given-names></name><name name-style="western"><surname>Thorp</surname><given-names>JH</given-names></name></person-group> (<role>Eds</role>) <issue-title>Thorp and Covich’s Freshwater Invertebrates (4th edn.</issue-title><source>). – Volume V: Keys to Neotropical and Antarctic Fauna. Academic Press, London</source>, <fpage>904</fpage>–<lpage>917</lpage>. <ext-link xlink:type="simple" ext-link-type="doi" xlink:href="10.1016/B978-0-12-804225-0.00023-X">https://doi.org/10.1016/B978-0-12-804225-0.00023-X</ext-link></mixed-citation></ref><ref id="B174"><mixed-citation xmlns:xlink="http://www.w3.org/1999/xlink" xlink:type="simple"><person-group><name name-style="western"><surname>Villalobos Hiriart</surname><given-names>JL</given-names></name><name name-style="western"><surname>Nates Rodríguez</surname><given-names>JC</given-names></name><name name-style="western"><surname>Cantú Díaz Barriga</surname><given-names>A</given-names></name></person-group> (<year>1989</year>) <article-title>Revisión de los géneros <italic><tp:taxon-name><tp:taxon-name-part taxon-name-part-type="genus">Cryphiops</tp:taxon-name-part></tp:taxon-name></italic> Dana, 1852 y <italic><tp:taxon-name><tp:taxon-name-part taxon-name-part-type="genus">Bithynops</tp:taxon-name-part></tp:taxon-name></italic> Holthuis, 1973, de la família <tp:taxon-name><tp:taxon-name-part taxon-name-part-type="family">Palaemonidae</tp:taxon-name-part></tp:taxon-name> (<tp:taxon-name><tp:taxon-name-part taxon-name-part-type="subphylum">Crustacea</tp:taxon-name-part></tp:taxon-name>, <tp:taxon-name><tp:taxon-name-part taxon-name-part-type="order">Decapoda</tp:taxon-name-part></tp:taxon-name>), y descripción de una especie nueva para el Estado de Chiapas, México. Anales del Instituto de Biología de la Universidad Nacional Autónoma de México, Ser. Zool.</article-title><volume>60</volume>(<issue>2</issue>): <fpage>159</fpage>–<lpage>184</lpage>. <ext-link xlink:type="simple" ext-link-type="uri" xlink:href="https://decapoda.nhm.org/pdfs/26690/26690.pdf">https://decapoda.nhm.org/pdfs/26690/26690.pdf</ext-link></mixed-citation></ref><ref id="B87"><mixed-citation xmlns:xlink="http://www.w3.org/1999/xlink" xlink:type="simple"><person-group><name name-style="western"><surname>Magalhães</surname><given-names>C</given-names></name><name name-style="western"><surname>Walker</surname><given-names>I</given-names></name></person-group> (<year>1988</year>) <article-title>Larval development and ecological distribution of Central Amazonian palaemonid shrimps (<tp:taxon-name><tp:taxon-name-part taxon-name-part-type="order">Decapoda</tp:taxon-name-part></tp:taxon-name>: <tp:taxon-name><tp:taxon-name-part taxon-name-part-type="infraorder">Caridea</tp:taxon-name-part></tp:taxon-name>).</article-title><source>Crustaceana</source><volume>55</volume>(<issue>3</issue>): <fpage>279</fpage>–<lpage>292</lpage>. <ext-link xlink:type="simple" ext-link-type="doi" xlink:href="10.1163/156854088X00384">https://doi.org/10.1163/156854088X00384</ext-link></mixed-citation></ref><ref id="B128"><mixed-citation xmlns:xlink="http://www.w3.org/1999/xlink" xlink:type="simple"><person-group><name name-style="western"><surname>Pereira</surname><given-names>GA</given-names></name><name name-style="western"><surname>García</surname><given-names>DJV</given-names></name></person-group> (<year>1995</year>) <article-title>Larval development of <italic><tp:taxon-name><tp:taxon-name-part taxon-name-part-type="genus">Macrobrachuym</tp:taxon-name-part> <tp:taxon-name-part taxon-name-part-type="species">reyesi</tp:taxon-name-part></tp:taxon-name></italic> Pereira (<tp:taxon-name><tp:taxon-name-part taxon-name-part-type="order">Decapoda</tp:taxon-name-part></tp:taxon-name>: <tp:taxon-name><tp:taxon-name-part taxon-name-part-type="family">Palaemonidae</tp:taxon-name-part></tp:taxon-name>), with a discussion on the origin of abbreviated development in palaemonids.</article-title><source>Journal of Crustacean Biology</source><volume>15</volume>(<issue>1</issue>): <fpage>117</fpage>–<lpage>133</lpage>. <ext-link xlink:type="simple" ext-link-type="doi" xlink:href="10.1163/193724095X00631">https://doi.org/10.1163/193724095X00631</ext-link></mixed-citation></ref></ref-list></tp:taxon-treatment>
