# Supplementary material for: Multigene phylogeny and taxonomic revision of American shrimps of the genus Cryphiops Dana, 1852 (Decapoda, Palaemonidae) implies a proposal for reversal of precedence with Macrobrachium Spence Bate, 1868
Source: Zookeys. 2021 Jul 1;1047:155–98. doi: 10.3897/zookeys.1047.66933 (PMC8266795; doi:10.3897/zookeys.1047.66933)
Supplement: XML Treatment for Macrobrachium caementarius [file zookeys.1047.66933-treatment3.xml]

<!DOCTYPE tp:taxon-treatment
  PUBLIC "-//TaxonX//DTD Taxonomic Treatment Publishing DTD v0 20100105//EN" "tax-treatment-NSO.dtd">
<tp:taxon-treatment xmlns:tp="http://www.plazi.org/taxpub"><tp:treatment-meta><kwd-group><label>Taxon classification</label><kwd><named-content xmlns:xlink="http://www.w3.org/1999/xlink" content-type="kingdom">Animalia</named-content></kwd><kwd><named-content xmlns:xlink="http://www.w3.org/1999/xlink" content-type="order">Decapoda</named-content></kwd><kwd><named-content xmlns:xlink="http://www.w3.org/1999/xlink" content-type="family">Palaemonidae</named-content></kwd></kwd-group><mixed-citation publication-type="journal"><person-group><name><surname>Mantelatto</surname><given-names>Fernando L.</given-names></name><name><surname>Pileggi</surname><given-names>Leonardo G.</given-names></name><name><surname>Pantaleão</surname><given-names>João A. F.</given-names></name><name><surname>Magalhães</surname><given-names>Célio</given-names></name><name><surname>Villalobos</surname><given-names>José Luis</given-names></name><name><surname>Álvarez</surname><given-names>Fernando</given-names></name></person-group><article-title>Multigene phylogeny and taxonomic revision of American shrimps of the genus <italic><tp:taxon-name><tp:taxon-name-part taxon-name-part-type="genus" reg="Cryphiops">Cryphiops</tp:taxon-name-part></tp:taxon-name></italic> Dana, 1852 (<tp:taxon-name><tp:taxon-name-part taxon-name-part-type="order">Decapoda</tp:taxon-name-part></tp:taxon-name>, <tp:taxon-name><tp:taxon-name-part taxon-name-part-type="family">Palaemonidae</tp:taxon-name-part></tp:taxon-name>) implies a proposal for reversal of precedence with <italic><tp:taxon-name><tp:taxon-name-part taxon-name-part-type="genus" reg="Macrobrachium">Macrobrachium</tp:taxon-name-part></tp:taxon-name></italic> Spence Bate, 1868</article-title><source>Zookeys</source><day>01</day><month>7</month><year>2021</year><volume>1047</volume><fpage>155</fpage><lpage>198</lpage><pub-id pub-id-type="doi">10.3897/zookeys.1047.66933</pub-id></mixed-citation></tp:treatment-meta><tp:nomenclature><tp:taxon-name><object-id xmlns:xlink="http://www.w3.org/1999/xlink" content-type="arpha" xlink:type="simple">05F2E07B-7D9E-500A-87B2-5F1F4EDC92CB</object-id>
                <tp:taxon-name-part taxon-name-part-type="genus" reg="Macrobrachium">Macrobrachium</tp:taxon-name-part>
                <tp:taxon-name-part taxon-name-part-type="species" reg="caementarius">caementarius</tp:taxon-name-part>
              </tp:taxon-name><tp:taxon-authority>(Molina, 1782)</tp:taxon-authority><tp:taxon-status xmlns:xlink="http://www.w3.org/1999/xlink" xlink:type="simple">comb. nov.</tp:taxon-status><tp:nomenclature-citation-list><tp:nomenclature-citation><tp:taxon-name>
                    <tp:taxon-name-part taxon-name-part-type="genus" reg="Cancer"/>
                    <tp:taxon-name-part taxon-name-part-type="species" reg="caementarius"/>
                  </tp:taxon-name><comment><tp:taxon-name><tp:taxon-name-part taxon-name-part-type="genus" reg="Cancer">Cancer</tp:taxon-name-part> <tp:taxon-name-part taxon-name-part-type="species" reg="caementarius">caementarius</tp:taxon-name-part></tp:taxon-name> Molina, 1782: 208. </comment></tp:nomenclature-citation><tp:nomenclature-citation><tp:taxon-name>
                    <tp:taxon-name-part taxon-name-part-type="genus" reg="Palaemon">Palaemon</tp:taxon-name-part> <tp:taxon-name-part taxon-name-part-type="species" reg="Gaudichaudii">Gaudichaudii</tp:taxon-name-part></tp:taxon-name><comment>H. Milne Edwards, 1837 in H. <xref ref-type="bibr" rid="B100">Milne Edwards 1834–1840</xref>: 400.</comment></tp:nomenclature-citation><tp:nomenclature-citation><tp:taxon-name>
                    <tp:taxon-name-part taxon-name-part-type="genus" reg="Cryphiops">Cryphiops</tp:taxon-name-part> <tp:taxon-name-part taxon-name-part-type="species" reg="spinuloso-manus">spinuloso-manus</tp:taxon-name-part></tp:taxon-name><comment>Dana, 1852: 26.</comment></tp:nomenclature-citation><tp:nomenclature-citation><tp:taxon-name>
                    <tp:taxon-name-part taxon-name-part-type="genus" reg="Bithynis">Bithynis</tp:taxon-name-part> <tp:taxon-name-part taxon-name-part-type="species" reg="longimana">longimana</tp:taxon-name-part></tp:taxon-name><comment>Philippi, 1860: 164.</comment></tp:nomenclature-citation><tp:nomenclature-citation><tp:taxon-name>
                    <tp:taxon-name-part taxon-name-part-type="genus" reg="Macrobrachium">Macrobrachium</tp:taxon-name-part> <tp:taxon-name-part taxon-name-part-type="species" reg="africanum">africanum</tp:taxon-name-part></tp:taxon-name><comment>Spence Bate, 1868: 366, pl. 31, fig. 3.</comment></tp:nomenclature-citation><tp:nomenclature-citation><tp:taxon-name>
                    <tp:taxon-name-part taxon-name-part-type="genus" reg="Cryphiops">Cryphiops</tp:taxon-name-part> <tp:taxon-name-part taxon-name-part-type="species" reg="caementarius">caementarius</tp:taxon-name-part></tp:taxon-name><comment>. – <xref ref-type="bibr" rid="B62">Holthuis 1952a</xref>: 137, pls. 33–35. – <xref ref-type="bibr" rid="B63">Holthuis 1952b</xref>: 74, fig. 17. – <xref ref-type="bibr" rid="B64">Holthuis 1955</xref>: 52, fig. 28. – <xref ref-type="bibr" rid="B9">Bahamonde 1957</xref>: 7. – <xref ref-type="bibr" rid="B49">Hartmann 1957</xref>: 117. – <xref ref-type="bibr" rid="B50">Hartmann 1958</xref>: 15, figs 1–5. – <xref ref-type="bibr" rid="B10">Bahamonde 1962</xref>: 7. – <xref ref-type="bibr" rid="B38">Del Solar et al. 1970</xref>: 19 (catalog). – <xref ref-type="bibr" rid="B25">Chirichigno Fonseca 1970</xref>: 16 (list), fig. 28. – <xref ref-type="bibr" rid="B14">Boschi 1977</xref>: 7. – Manning and Hobbs Jr. 1977: 158 (list). – <xref ref-type="bibr" rid="B147">Retamal 1977</xref>: 4 (table), 5, fig. 4. – <xref ref-type="bibr" rid="B172">Viacava et al. 1978</xref>: 161. – <xref ref-type="bibr" rid="B67">Holthuis 1980</xref>: 81 (list). – <xref ref-type="bibr" rid="B97">Méndez 1981</xref>: 14 (list), 73 (list), 75 (key), pl. 33 figs 246, 247. – <xref ref-type="bibr" rid="B148">Retamal 1981</xref>: 14 (list), fig. 35. – <xref ref-type="bibr" rid="B154">Rodríguez 1981</xref>: 47 (list). – <xref ref-type="bibr" rid="B129">Pérez Farfante 1982</xref>: 375. – <xref ref-type="bibr" rid="B140">Pretzmann 1983</xref>: 316. – <xref ref-type="bibr" rid="B179">Wicksten and Hendrickx 1992</xref>: 7 (list). – <xref ref-type="bibr" rid="B69">Holthuis 1993</xref>: 106, fig. 93. – <xref ref-type="bibr" rid="B127">Pereira 1997</xref>: 21, fig. 18C, 47, table 6 (list). – <xref ref-type="bibr" rid="B11">Bahamonde et al. 1998</xref>: 93. – <xref ref-type="bibr" rid="B78">Kameya et al. 1998</xref>: 90 (list). – <xref ref-type="bibr" rid="B95">Meléndez and Maldonado 1999</xref>: 125, 130. – <xref ref-type="bibr" rid="B75">Jayachandran 2001</xref>: 24. – <xref ref-type="bibr" rid="B149">Retamal and Jara 2002</xref>: 195, 204 (list). – <xref ref-type="bibr" rid="B190">Zuñiga Romero 2002</xref>: 21, 1 fig. – <xref ref-type="bibr" rid="B180">Wicksten and Hendrickx 2003</xref>: 60 (list). – <xref ref-type="bibr" rid="B74">Jara et al. 2006</xref>: 42, table I, 43, table II, 46, table IV. – <xref ref-type="bibr" rid="B98">Meruane et al. 2006</xref>: 285, fig. 1. – <xref ref-type="bibr" rid="B8">Báez and López 2010</xref>: 244. – <xref ref-type="bibr" rid="B150">Retamal and Moyano 2010</xref>: 307, table 1. – <xref ref-type="bibr" rid="B131">Pileggi and Mantelatto 2010</xref>: 197, table 1. – <xref ref-type="bibr" rid="B151">Ríos-Escalante et al. 2013</xref>: 850, table 1. – <xref ref-type="bibr" rid="B155">Rossi and Mantelatto 2013</xref>: 3, table 1 (list). – <xref ref-type="bibr" rid="B105">Morales and Meruane 2013</xref>: 1441, figs 1, 3–5. – <xref ref-type="bibr" rid="B107">Moscoso 2014</xref>: 12 (list), 44. – <xref ref-type="bibr" rid="B32">De Grave et al. 2015a</xref>: 5, table 1. – Zacarías Ríos and Yépez Pinillos 2015: 398, fig. 1. – Wasiw G., Yépez P. 2015: 166, fig. 2D. – <xref ref-type="bibr" rid="B89">Mantelatto et al. 2020</xref>: 915 (key). – <xref ref-type="bibr" rid="B170">Velásquez et al. 2020</xref>: 1062.</comment></tp:nomenclature-citation><tp:nomenclature-citation><tp:taxon-name>
                    <tp:taxon-name-part taxon-name-part-type="genus" reg="Cryphiops">Cryphiops</tp:taxon-name-part> <tp:taxon-name-part taxon-name-part-type="species" reg="spinolosomanus">spinolosomanus</tp:taxon-name-part></tp:taxon-name><comment>. – <xref ref-type="bibr" rid="B86">Maccagno and Cucchiari 1957</xref>: 213.</comment></tp:nomenclature-citation><tp:nomenclature-citation><tp:taxon-name>
                    <tp:taxon-name-part taxon-name-part-type="genus" reg="Cryphiops">Cryphiops</tp:taxon-name-part> (<tp:taxon-name-part taxon-name-part-type="subgenus" reg="Cryphiops">Cryphiops</tp:taxon-name-part>) <tp:taxon-name-part taxon-name-part-type="species" reg="caementarius">caementarius</tp:taxon-name-part></tp:taxon-name><comment>. – <xref ref-type="bibr" rid="B174">Villalobos Hiriart et al. 1989</xref>: 162. – <xref ref-type="bibr" rid="B31">De Grave and Fransen 2011</xref>: 316 (catalog), fig. 36. – <xref ref-type="bibr" rid="B7">Ashelby et al. 2012</xref>: 295, table 1 (list).</comment></tp:nomenclature-citation></tp:nomenclature-citation-list></tp:nomenclature><tp:treatment-sec sec-type="material" id="SECID0E4BDI"><title>Material examined.</title><p>Chile – <bold>Coquimbo</bold> • 2 males, <abbrev xmlns:xlink="http://www.w3.org/1999/xlink" xlink:title="arapace length" id="ABBRID0EFCDI" xlink:type="simple">cl</abbrev> 28.2, <abbrev xmlns:xlink="http://www.w3.org/1999/xlink" xlink:title="arapace length" id="ABBRID0EJCDI" xlink:type="simple">cl</abbrev> 36.4 mm; río Limari, Jul. 2006; C. Gaymer leg.; <named-content xmlns:xlink="http://www.w3.org/1999/xlink" content-type="dwc:institutional_code" xlink:type="simple">CCDB</named-content> 1870 • 2 males, <abbrev xmlns:xlink="http://www.w3.org/1999/xlink" xlink:title="arapace length" id="ABBRID0ESCDI" xlink:type="simple">cl</abbrev> 30.3, <abbrev xmlns:xlink="http://www.w3.org/1999/xlink" xlink:title="arapace length" id="ABBRID0EWCDI" xlink:type="simple">cl</abbrev> 86.5 mm; Limari, río Puente; 19 Oct. 2007; L.G. Pileggi, E.C. Mossolin leg.; <named-content xmlns:xlink="http://www.w3.org/1999/xlink" content-type="dwc:institutional_code" xlink:type="simple">CCDB</named-content> 2146 • 2 males, <abbrev xmlns:xlink="http://www.w3.org/1999/xlink" xlink:title="arapace length" id="ABBRID0E6CDI" xlink:type="simple">cl</abbrev> 5.4, <abbrev xmlns:xlink="http://www.w3.org/1999/xlink" xlink:title="arapace length" id="ABBRID0EDDDI" xlink:type="simple">cl</abbrev> 5.7 mm, 4 females, <abbrev xmlns:xlink="http://www.w3.org/1999/xlink" xlink:title="arapace length" id="ABBRID0EHDDI" xlink:type="simple">cl</abbrev> 5.6 to 10.1 mm, 2 ovigerous females, <abbrev xmlns:xlink="http://www.w3.org/1999/xlink" xlink:title="arapace length" id="ABBRID0ELDDI" xlink:type="simple">cl</abbrev> 14.9, <abbrev xmlns:xlink="http://www.w3.org/1999/xlink" xlink:title="arapace length" id="ABBRID0EPDDI" xlink:type="simple">cl</abbrev> 16.8 mm, 8 juveniles, <abbrev xmlns:xlink="http://www.w3.org/1999/xlink" xlink:title="arapace length" id="ABBRID0ETDDI" xlink:type="simple">cl</abbrev> 3.4 to 4.8 mm; La Serena, Playa el Faro, Avenida de Mar; 18 Oct. 2007; F.L. Mantelatto, L.G. Pileggi, E.C. Mossolin; <named-content xmlns:xlink="http://www.w3.org/1999/xlink" content-type="dwc:institutional_code" xlink:type="simple">CCDB</named-content> 2327.</p></tp:treatment-sec><tp:treatment-sec sec-type="description" id="SECID0E3DDI"><title>Description.</title><p><bold><italic>Rostrum</italic>.</bold> Straight, short, nearly reaching first article of antennular peduncle; upper margin with 6–8 teeth, regularly spaced, one and/or two behind posterior margin of orbit; lower margin with 0–4 teeth.</p><p><bold><italic>Cephalon</italic>.</bold> Scaphocerite 2 × as long as wide; outer margin convex proximally.</p><p><bold><italic>Carapace</italic>.</bold> Smooth, with strong, acute antennal spine; hepatic spine absent. Lower orbital angle obtuse, moderately pronounced.</p><p><bold><italic><tp:taxon-name><tp:taxon-name-part taxon-name-part-type="genus" reg="Pereiopods">Pereiopods</tp:taxon-name-part></tp:taxon-name></italic>.</bold><abbrev xmlns:xlink="http://www.w3.org/1999/xlink" xlink:title="first pereiopods" id="ABBRID0EBFDI" xlink:type="simple">P1</abbrev> slender, reaching with most of carpus beyond scaphocerite; fingers slightly longer than palm; carpus slightly shorter than chelae; ischium and merus distinctly spinulated; carpus and chelae smooth. <abbrev xmlns:xlink="http://www.w3.org/1999/xlink" xlink:title="second pereiopod" id="ABBRID0EFFDI" xlink:type="simple">P2</abbrev> strong, with many spines, strong heterochely; largest cheliped reaching with half-length of merus beyond scaphocerite; ischium larger than half-length of merus; merus longer than carpus; carpus short, slightly shorter than half length of palm, with strong basal constriction; propodus 2.1 × as long as dactylus, 3.3 × as long as carpus; palm slightly inflated, more than 2.3 × as long as high; fingers shorter than palm, with numerous small spinules, cutting edges with 4–7 denticles of equal size. <abbrev xmlns:xlink="http://www.w3.org/1999/xlink" xlink:title="third pereiopod" id="ABBRID0EJFDI" xlink:type="simple">P3</abbrev>–<abbrev xmlns:xlink="http://www.w3.org/1999/xlink" xlink:title="fifth pereiopod" id="ABBRID0ENFDI" xlink:type="simple">P5</abbrev> smooth, except for sparse setae and spinules along lower margin of propodus; propodus nearly 2 × as long as carpus; propodus slightly shorter than merus; <abbrev xmlns:xlink="http://www.w3.org/1999/xlink" xlink:title="third pereiopod" id="ABBRID0ERFDI" xlink:type="simple">P3</abbrev> reaching with half-length of dactylus beyond scaphocerite, propodus 2 × as long as dactylus; <abbrev xmlns:xlink="http://www.w3.org/1999/xlink" xlink:title="fourth pereiopod" id="ABBRID0EVFDI" xlink:type="simple">P4</abbrev> reaching with tip of dactylus end of scaphocerite, propodus 1.5 × as long as dactylus; <abbrev xmlns:xlink="http://www.w3.org/1999/xlink" xlink:title="fifth pereiopod" id="ABBRID0EZFDI" xlink:type="simple">P5</abbrev> reaching with tip of dactylus half-length of scaphocerite, propodus 1.5 × as long as dactylus.</p><p><bold><italic>Pleon</italic>.</bold> Smooth. Somite 5 with posteroventral angle of pleuron acute; somite 6 slightly longer than somite 5. Inter-uropodal sclerite with strong, keel-shaped pre-anal carinae.</p><p><bold><italic>Pleopods</italic>.</bold><abbrev xmlns:xlink="http://www.w3.org/1999/xlink" xlink:title="Pleopods: ratio appendix masculina/appendix interna of the second pair" id="ABBRID0ELGDI" xlink:type="simple">PL2</abbrev> with appendix masculina 2 × as long as appendix interna.</p><p><bold><italic>Uropods</italic>.</bold> Exopodite with mobile spines slightly longer than spiniform projection of outer margin.</p><p><bold><italic>Telson</italic>.</bold> Broad, smooth; 1.5 × as long as abdominal somite 6, bearing 2 pairs of dorsal spinules, first pair located in middle of telson, second pair located ¾ of length of telson. Posterior margin rounded, ending in truncated tip, with several plumose setae and two pairs of posterior spinules, inner pair not reaching end of telson.</p></tp:treatment-sec><tp:treatment-sec sec-type="description" id="SECID0E4GDI"><title>Size.</title><p>See in material examined.</p></tp:treatment-sec><tp:treatment-sec sec-type="Color" id="SECID0ECHDI"><title>Color.</title><p>Yellowish green with light brown spots dorsally. <abbrev xmlns:xlink="http://www.w3.org/1999/xlink" xlink:title="second pereiopod" id="ABBRID0EIHDI" xlink:type="simple">P2</abbrev> with reddish joints and greenish blue color.</p></tp:treatment-sec><tp:treatment-sec sec-type="type locality" id="SECID0EMHDI"><title>Type locality.</title><p>Chile.</p></tp:treatment-sec><tp:treatment-sec sec-type="distribution" id="SECID0ERHDI"><title>Distribution.</title><p>Pacific coastal river basins from Perú and Chile (<xref ref-type="bibr" rid="B62">Holthuis 1952a</xref>, <xref ref-type="bibr" rid="B63">b</xref>; <xref ref-type="bibr" rid="B74">Jara et al. 2006</xref>; <xref ref-type="bibr" rid="B105">Morales and Meruane 2013</xref>).</p></tp:treatment-sec><tp:treatment-sec sec-type="Life cycle" id="SECID0EHIDI"><title>Life cycle.</title><p>Exclusive of coastal waters, dependent of brackish waters to complete its life cycle. The eggs are numerous and small: 0.43–0.62 mm of major diameter (<xref ref-type="bibr" rid="B118">Norambuena 1977</xref>; <xref ref-type="bibr" rid="B186">Yávar and Dupré 2007</xref>; <xref ref-type="bibr" rid="B13">Bazán et al. 2009</xref>). The larval development is long, with many free-swimming larval stages (<xref ref-type="bibr" rid="B106">Morales et al. 2006</xref>), following the usual pattern of coastal palaemonid species.</p></tp:treatment-sec><tp:treatment-sec sec-type="remarks" id="SECID0E4IDI"><title>Remarks.</title><p>For the heterochelia, the robustness and strong shape, as well as the ornamentation of the second pereiopod, <italic><tp:taxon-name><tp:taxon-name-part taxon-name-part-type="genus" reg="Macrobrachium">M.</tp:taxon-name-part> <tp:taxon-name-part taxon-name-part-type="species" reg="caementarius">caementarius</tp:taxon-name-part></tp:taxon-name></italic> comb. nov. is comparable with <italic><tp:taxon-name><tp:taxon-name-part taxon-name-part-type="genus" reg="Macrobrachium">M.</tp:taxon-name-part> <tp:taxon-name-part taxon-name-part-type="species" reg="hancocki">hancocki</tp:taxon-name-part></tp:taxon-name></italic> Holthuis, 1950, and <italic><tp:taxon-name><tp:taxon-name-part taxon-name-part-type="genus" reg="Macrobrachium">M.</tp:taxon-name-part> <tp:taxon-name-part taxon-name-part-type="species" reg="occidentale">occidentale</tp:taxon-name-part></tp:taxon-name></italic> Holthuis, 1950 from the Pacific slope. The species is morphologically similar to <italic><tp:taxon-name><tp:taxon-name-part taxon-name-part-type="genus" reg="Macrobrachium">M.</tp:taxon-name-part> <tp:taxon-name-part taxon-name-part-type="species" reg="heterochirus">heterochirus</tp:taxon-name-part></tp:taxon-name></italic> (Wiegmann, 1836) from the Atlantic slope, particularly concerning the shape of the rostrum, carapace, and telson.</p></tp:treatment-sec><ref-list><ref id="B100"><mixed-citation xmlns:xlink="http://www.w3.org/1999/xlink" xlink:type="simple"><person-group><name name-style="western"><surname>Milne Edwards</surname><given-names>H</given-names></name></person-group> (<year>1834–1840</year>) <source>Histoire Naturelle des Crustacés, Comprenant l´Anatomie, la Physiologie et la Classification de ces Animaux. Librairie encyclopédique de Roret, Paris. Vol. I (1834), 468 pp.; Vol. II (1837), 531 pp.</source><publisher-name>; Atlas (1837)</publisher-name>, <publisher-loc>32 pp. [pls. 1–42]; Vol. III (1840)</publisher-loc>, <size units="page">638 pp</size>. <ext-link xlink:type="simple" ext-link-type="doi" xlink:href="10.5962/bhl.title.16170">https://doi.org/10.5962/bhl.title.16170</ext-link></mixed-citation></ref><ref id="B62"><mixed-citation xmlns:xlink="http://www.w3.org/1999/xlink" xlink:type="simple"><person-group><name name-style="western"><surname>Holthuis</surname><given-names>LB</given-names></name></person-group> (<year>1952a</year>) <article-title>A general revision of the <tp:taxon-name><tp:taxon-name-part taxon-name-part-type="family">Palaemonidae</tp:taxon-name-part></tp:taxon-name> (<tp:taxon-name><tp:taxon-name-part taxon-name-part-type="subphylum">Crustacea</tp:taxon-name-part></tp:taxon-name>, <tp:taxon-name><tp:taxon-name-part taxon-name-part-type="order">Decapoda</tp:taxon-name-part></tp:taxon-name>, <tp:taxon-name><tp:taxon-name-part taxon-name-part-type="suborder">Natantia</tp:taxon-name-part></tp:taxon-name>) of the Americas. II. The Subfamily <tp:taxon-name><tp:taxon-name-part taxon-name-part-type="family">Palaemonidae</tp:taxon-name-part></tp:taxon-name>.</article-title><source>Occasional Papers of the Allan Hancock Foundation</source><volume>12</volume>: <fpage>1</fpage>–<lpage>396</lpage>. <ext-link xlink:type="simple" ext-link-type="uri" xlink:href="https://decapoda.nhm.org/pdfs/25763/25763.pdf">https://decapoda.nhm.org/pdfs/25763/25763.pdf</ext-link></mixed-citation></ref><ref id="B63"><mixed-citation xmlns:xlink="http://www.w3.org/1999/xlink" xlink:type="simple"><person-group><name name-style="western"><surname>Holthuis</surname><given-names>LB</given-names></name></person-group> (<year>1952b</year>) Reports of the Lund University Chile Expeditions 1948–49. 5. The <tp:taxon-name><tp:taxon-name-part taxon-name-part-type="subphylum">Crustacea</tp:taxon-name-part></tp:taxon-name><tp:taxon-name><tp:taxon-name-part taxon-name-part-type="order">Decapoda</tp:taxon-name-part></tp:taxon-name> Macrura of Chile. Lunds Universitets Årsskrift, (n. ser.) sect. 2, 47(10): 1–110. <ext-link xlink:type="simple" ext-link-type="uri" xlink:href="https://decapoda.nhm.org/pdfs/25766/25766.pdf">https://decapoda.nhm.org/pdfs/25766/25766.pdf</ext-link></mixed-citation></ref><ref id="B64"><mixed-citation xmlns:xlink="http://www.w3.org/1999/xlink" xlink:type="simple"><person-group><name name-style="western"><surname>Holthuis</surname><given-names>LB</given-names></name></person-group> (<year>1955</year>) <article-title>The recent genera of the caridean and stenopodidean shrimps (class <tp:taxon-name><tp:taxon-name-part taxon-name-part-type="subphylum">Crustacea</tp:taxon-name-part></tp:taxon-name>, order <tp:taxon-name><tp:taxon-name-part taxon-name-part-type="order">Decapoda</tp:taxon-name-part></tp:taxon-name>, supersection <tp:taxon-name><tp:taxon-name-part taxon-name-part-type="suborder">Natantia</tp:taxon-name-part></tp:taxon-name>) with keys for their determination.</article-title><source>Zoologische Verhandelingen</source><volume>26</volume>: <fpage>1</fpage>–<lpage>157</lpage>. <ext-link xlink:type="simple" ext-link-type="uri" xlink:href="https://decapoda.nhm.org/references/pdfpick.html?id=11016%26pdfroot=https://decapoda.nhm.org/pdfs">https://decapoda.nhm.org/references/pdfpick.html?id=11016&amp;pdfroot=https://decapoda.nhm.org/pdfs</ext-link></mixed-citation></ref><ref id="B9"><mixed-citation xmlns:xlink="http://www.w3.org/1999/xlink" xlink:type="simple"><person-group><name name-style="western"><surname>Bahamonde</surname><given-names>N</given-names></name></person-group> (<year>1957</year>) <article-title>Camarones chilenos de agua dulce.</article-title><source>Noticiario Mensual, Museo Nacional Historia Natural, Santiago</source><volume>2</volume>(<issue>13</issue>): <fpage>1</fpage>–<lpage>7</lpage>. [8 pp.] <ext-link xlink:type="simple" ext-link-type="uri" xlink:href="http://publicaciones.mnhn.gob.cl/668/articles-65468_archivo_01.pdf">http://publicaciones.mnhn.gob.cl/668/articles-65468_archivo_01.pdf</ext-link></mixed-citation></ref><ref id="B49"><mixed-citation xmlns:xlink="http://www.w3.org/1999/xlink" xlink:type="simple"><person-group><name name-style="western"><surname>Hartmann</surname><given-names>G</given-names></name></person-group> (<year>1957</year>) <article-title>Zur Biologie der peruanischen Garneele <italic><tp:taxon-name><tp:taxon-name-part taxon-name-part-type="genus">Cryphiops</tp:taxon-name-part> <tp:taxon-name-part taxon-name-part-type="species">caementarius</tp:taxon-name-part></tp:taxon-name></italic> (Molina). (<tp:taxon-name><tp:taxon-name-part taxon-name-part-type="family">Palaemonidae</tp:taxon-name-part></tp:taxon-name>; <tp:taxon-name><tp:taxon-name-part taxon-name-part-type="order">Decapoda</tp:taxon-name-part></tp:taxon-name>).</article-title><source>Kieler Meeresforschungen</source><volume>13</volume>: <fpage>117</fpage>–<lpage>124</lpage>.</mixed-citation></ref><ref id="B50"><mixed-citation xmlns:xlink="http://www.w3.org/1999/xlink" xlink:type="simple"><person-group><name name-style="western"><surname>Hartmann</surname><given-names>G</given-names></name></person-group> (<year>1958</year>) <article-title>Apuntes sobre la biología del camarón de río <italic><tp:taxon-name><tp:taxon-name-part taxon-name-part-type="genus">Cryphiops</tp:taxon-name-part> <tp:taxon-name-part taxon-name-part-type="species">caementarius</tp:taxon-name-part></tp:taxon-name></italic> (Molina) <tp:taxon-name><tp:taxon-name-part taxon-name-part-type="family">Palaemonidae</tp:taxon-name-part></tp:taxon-name>, <tp:taxon-name><tp:taxon-name-part taxon-name-part-type="order">Decapoda</tp:taxon-name-part></tp:taxon-name>.</article-title><source>Pesca y Caza</source><volume>8</volume>: <fpage>17</fpage>–<lpage>28</lpage>. [According to LB Holthuis’ notes – not examined]</mixed-citation></ref><ref id="B10"><mixed-citation xmlns:xlink="http://www.w3.org/1999/xlink" xlink:type="simple"><person-group><name name-style="western"><surname>Bahamonde</surname><given-names>N</given-names></name></person-group> (<year>1962</year>) <article-title>Crustaceos en la obra de Molina.</article-title><source>Noticiario Mensual, Museo Nacional Historia Natural, Santiago</source><volume>7</volume>(<issue>77</issue>): <fpage>5</fpage>–<lpage>5</lpage>. [7–8.] <ext-link xlink:type="simple" ext-link-type="uri" xlink:href="http://publicaciones.mnhn.gob.cl/668/articles-65788_archivo_01.pdf">http://publicaciones.mnhn.gob.cl/668/articles-65788_archivo_01.pdf</ext-link></mixed-citation></ref><ref id="B38"><mixed-citation xmlns:xlink="http://www.w3.org/1999/xlink" xlink:type="simple"><person-group><name name-style="western"><surname>Del Solar</surname><given-names>CE</given-names></name><name name-style="western"><surname>Blancas</surname><given-names>SF</given-names></name><name name-style="western"><surname>Mayta</surname><given-names>LR</given-names></name></person-group> (<year>1970</year>) <source>Catálogo de crustáceos del Peru.</source><publisher-name>Lima</publisher-name>, <publisher-loc>Imprenta D. Miranda</publisher-loc>, <size units="page">46 pp</size>. [+indice.] <ext-link xlink:type="simple" ext-link-type="uri" xlink:href="https://decapoda.nhm.org/pdfs/30379/30379.pdf">https://decapoda.nhm.org/pdfs/30379/30379.pdf</ext-link></mixed-citation></ref><ref id="B25"><mixed-citation xmlns:xlink="http://www.w3.org/1999/xlink" xlink:type="simple"><person-group><name name-style="western"><surname>Chirichigno Fonseca</surname><given-names>N</given-names></name></person-group> (<year>1970</year>) <article-title>Lista de crustáceos del Peru (<tp:taxon-name><tp:taxon-name-part taxon-name-part-type="order">Decapoda</tp:taxon-name-part></tp:taxon-name> y <tp:taxon-name><tp:taxon-name-part taxon-name-part-type="order">Stomatopoda</tp:taxon-name-part></tp:taxon-name>) con datos de su distribución geográfica.</article-title><source>Informe del Instituto del Mar del Peru</source><volume>35</volume>: <fpage>1</fpage>–<lpage>95</lpage>. <ext-link xlink:type="simple" ext-link-type="uri" xlink:href="http://biblioimarpe.imarpe.gob.pe/bitstream/123456789/263/1/INF%2035.pdf">http://biblioimarpe.imarpe.gob.pe/bitstream/123456789/263/1/INF%2035.pdf</ext-link></mixed-citation></ref><ref id="B14"><mixed-citation xmlns:xlink="http://www.w3.org/1999/xlink" xlink:type="simple"><person-group><name name-style="western"><surname>Boschi</surname><given-names>EE</given-names></name></person-group> (<year>1977</year>) <source>SR/7 – Biología de los crustáceos cultivables en América Latina. In: La Acuicultura en America Latina. Actas del Simposio sobre Acuicultura en América Latina. Volumen 2 – Documentos de reseña.</source><publisher-name>FAO</publisher-name>, <publisher-loc>Informes de Pesca, 159</publisher-loc>, <size units="page">130 pp</size>. <ext-link xlink:type="simple" ext-link-type="uri" xlink:href="http://www.fao.org/3/ac867s/AC867S07.htm">http://www.fao.org/3/ac867s/AC867S07.htm</ext-link></mixed-citation></ref><ref id="B147"><mixed-citation xmlns:xlink="http://www.w3.org/1999/xlink" xlink:type="simple"><person-group><name name-style="western"><surname>Retamal</surname><given-names>MA</given-names></name></person-group> (<year>1977</year>) <article-title>Los crustáceos decapodos chilenos de importancia económica.</article-title><source>Gayana</source><volume>39</volume>: <fpage>3</fpage>–<lpage>49</lpage>. <ext-link xlink:type="simple" ext-link-type="uri" xlink:href="https://www.biodiversitylibrary.org/item/89803#page/6/mode/1up">https://www.biodiversitylibrary.org/item/89803#page/6/mode/1up</ext-link></mixed-citation></ref><ref id="B172"><mixed-citation xmlns:xlink="http://www.w3.org/1999/xlink" xlink:type="simple"><person-group><name name-style="western"><surname>Viacava</surname><given-names>CM</given-names></name><name name-style="western"><surname>Altken</surname><given-names>SR</given-names></name><name name-style="western"><surname>Llanos</surname><given-names>UJ</given-names></name></person-group> (<year>1978</year>) <article-title>Estudio del camarón en el Peru 1975–1976.</article-title><source>Boletin del Instituto del Mar del Perú</source><volume>3</volume>(<issue>5</issue>): <fpage>161</fpage>–<lpage>232</lpage>. <ext-link xlink:type="simple" ext-link-type="uri" xlink:href="http://biblioimarpe.imarpe.gob.pe/bitstream/123456789/977/3/BOL%203%285%29.pdf">http://biblioimarpe.imarpe.gob.pe/bitstream/123456789/977/3/BOL%203%285%29.pdf</ext-link></mixed-citation></ref><ref id="B67"><mixed-citation xmlns:xlink="http://www.w3.org/1999/xlink" xlink:type="simple"><person-group><name name-style="western"><surname>Holthuis</surname><given-names>LB</given-names></name></person-group> (<year>1980</year>) <article-title>FAO Species Catalogue, Vol. 1. Shrimps and Prawns of the World. An Annoted Catalogue of Species of Interest to Fisheries.</article-title><source>FAO Fisheries Synopsis</source><volume>1</volume>(<issue>125</issue>): <fpage>1</fpage>–<lpage>261</lpage>. <ext-link xlink:type="simple" ext-link-type="uri" xlink:href="http://www.fao.org/3/ac477e/ac477e.pdf">http://www.fao.org/3/ac477e/ac477e.pdf</ext-link></mixed-citation></ref><ref id="B97"><mixed-citation xmlns:xlink="http://www.w3.org/1999/xlink" xlink:type="simple"><person-group><name name-style="western"><surname>Méndez</surname><given-names>GM</given-names></name></person-group> (<year>1981</year>) <article-title>Claves de identificación y distribución de los langostinos y camarones (<tp:taxon-name><tp:taxon-name-part taxon-name-part-type="subphylum">Crustacea</tp:taxon-name-part></tp:taxon-name>: <tp:taxon-name><tp:taxon-name-part taxon-name-part-type="order">Decapoda</tp:taxon-name-part></tp:taxon-name>) del mar y rios de la costa del Perú.</article-title><source>Boletin Instituto del Perú</source><volume>5</volume>: <fpage>1</fpage>–<lpage>170</lpage>. <ext-link xlink:type="simple" ext-link-type="uri" xlink:href="http://biblioimarpe.imarpe.gob.pe/bitstream/123456789/1028/1/BOL%205.pdf">http://biblioimarpe.imarpe.gob.pe/bitstream/123456789/1028/1/BOL%205.pdf</ext-link></mixed-citation></ref><ref id="B148"><mixed-citation xmlns:xlink="http://www.w3.org/1999/xlink" xlink:type="simple"><person-group><name name-style="western"><surname>Retamal</surname><given-names>MA</given-names></name></person-group> (<year>1981</year>) <article-title>Catalogo ilustrado de los crustáceos decapodos de Chile.</article-title><source>Gayana</source><volume>44</volume>: <fpage>1</fpage>–<lpage>110</lpage>. <ext-link xlink:type="simple" ext-link-type="uri" xlink:href="https://decapoda.nhm.org/pdfs/30042/30042.pdf">https://decapoda.nhm.org/pdfs/30042/30042.pdf</ext-link></mixed-citation></ref><ref id="B154"><mixed-citation xmlns:xlink="http://www.w3.org/1999/xlink" xlink:type="simple"><person-group><name name-style="western"><surname>Rodríguez</surname><given-names>G</given-names></name></person-group> (<year>1981</year>) <article-title><tp:taxon-name><tp:taxon-name-part taxon-name-part-type="order">Decapoda</tp:taxon-name-part></tp:taxon-name>.</article-title> In: <person-group><name name-style="western"><surname>Hulbert</surname><given-names>SH</given-names></name><name name-style="western"><surname>Rodríguez</surname><given-names>G</given-names></name><name name-style="western"><surname>Santos</surname><given-names>ND</given-names></name></person-group> (<role>Eds</role>) <issue-title>Aquatic Biota of Tropical South America, part 1: Arthropoda.</issue-title><source>San Diego State University, San Diego</source>, <fpage>41</fpage>–<lpage>51</lpage>. <ext-link xlink:type="simple" ext-link-type="uri" xlink:href="https://decapoda.nhm.org/pdfs/31124/31124.pdf">https://decapoda.nhm.org/pdfs/31124/31124.pdf</ext-link></mixed-citation></ref><ref id="B129"><mixed-citation xmlns:xlink="http://www.w3.org/1999/xlink" xlink:type="simple"><person-group><name name-style="western"><surname>Pérez Farfante</surname><given-names>I</given-names></name></person-group> (<year>1982</year>) <article-title>Camarones.</article-title> In: <person-group><name name-style="western"><surname>Chirichigno</surname><given-names>N</given-names></name><name name-style="western"><surname>Fischer</surname><given-names>W</given-names></name><name name-style="western"><surname>Nauen</surname><given-names>CE</given-names></name></person-group> (<role>Eds</role>) <issue-title>INFOPESCA.</issue-title><source>Catálogo de Especies Marinas de Interés Económico Actual o Potencial para América Latina. Pt. 2. Pacífico centro y suroriental. Food and Agriculture Organization of the United Nations, PNUD/SIC 82, Rome</source>, <fpage>363</fpage>–<lpage>381</lpage>. [According to LB Holthuis’ notes – not examined]</mixed-citation></ref><ref id="B140"><mixed-citation xmlns:xlink="http://www.w3.org/1999/xlink" xlink:type="simple"><person-group><name name-style="western"><surname>Pretzmann</surname><given-names>G</given-names></name></person-group> (<year>1983</year>) Ergebnisse einiger Sammelreisen in Südamerika 1976/77. 3. Teil: Süßwassergarnelen und marine <tp:taxon-name><tp:taxon-name-part taxon-name-part-type="order">Decapoda</tp:taxon-name-part></tp:taxon-name>. Annalen des Naturhistorischen Museums Wien 84B: 313–316. <ext-link xlink:type="simple" ext-link-type="uri" xlink:href="https://www.zobodat.at/pdf/ANNA_84B_0313-0316.pdf">https://www.zobodat.at/pdf/ANNA_84B_0313-0316.pdf</ext-link></mixed-citation></ref><ref id="B179"><mixed-citation xmlns:xlink="http://www.w3.org/1999/xlink" xlink:type="simple"><person-group><name name-style="western"><surname>Wicksten</surname><given-names>MK</given-names></name><name name-style="western"><surname>Hendrickx</surname><given-names>ME</given-names></name></person-group> (<year>1992</year>) <article-title>Checklist of penaeoid and caridean shrimps (<tp:taxon-name><tp:taxon-name-part taxon-name-part-type="order">Decapoda</tp:taxon-name-part></tp:taxon-name>: <tp:taxon-name><tp:taxon-name-part taxon-name-part-type="superfamily">Penaeoidea</tp:taxon-name-part></tp:taxon-name>, <tp:taxon-name><tp:taxon-name-part taxon-name-part-type="infraorder">Caridea</tp:taxon-name-part></tp:taxon-name>) from Eastern Tropical Pacific.</article-title><source>Proceedings of the San Diego Society of Natural History</source><volume>9</volume>: <fpage>1</fpage>–<lpage>11</lpage>. <ext-link xlink:type="simple" ext-link-type="uri" xlink:href="https://www.biodiversitylibrary.org/item/25680#page/15/mode/1up">https://www.biodiversitylibrary.org/item/25680#page/15/mode/1up</ext-link></mixed-citation></ref><ref id="B69"><mixed-citation xmlns:xlink="http://www.w3.org/1999/xlink" xlink:type="simple"><person-group><name name-style="western"><surname>Holthuis</surname><given-names>LB</given-names></name></person-group> (<year>1993</year>) <source>The Recent Genera of the Caridean and Stenopodidean Shrimps (<tp:taxon-name><tp:taxon-name-part taxon-name-part-type="subphylum">Crustacea</tp:taxon-name-part></tp:taxon-name>, <tp:taxon-name><tp:taxon-name-part taxon-name-part-type="order">Decapoda</tp:taxon-name-part></tp:taxon-name>): With an Appendix on the Order <tp:taxon-name><tp:taxon-name-part taxon-name-part-type="order">Amphionidacea</tp:taxon-name-part></tp:taxon-name>.</source><publisher-name>Nationaal Natuurhistorisch Museum</publisher-name>, <publisher-loc>Leiden</publisher-loc>, <size units="page">328 pp</size>. <ext-link xlink:type="simple" ext-link-type="doi" xlink:href="10.5962/bhl.title.152891">https://doi.org/10.5962/bhl.title.152891</ext-link></mixed-citation></ref><ref id="B127"><mixed-citation xmlns:xlink="http://www.w3.org/1999/xlink" xlink:type="simple"><person-group><name name-style="western"><surname>Pereira</surname><given-names>G</given-names></name></person-group> (<year>1997</year>) <article-title>A cladistic analysis of the freshwater shrimps of the family <tp:taxon-name><tp:taxon-name-part taxon-name-part-type="family">Palaemonidae</tp:taxon-name-part></tp:taxon-name> (<tp:taxon-name><tp:taxon-name-part taxon-name-part-type="subphylum">Crustacea</tp:taxon-name-part></tp:taxon-name>, <tp:taxon-name><tp:taxon-name-part taxon-name-part-type="order">Decapoda</tp:taxon-name-part></tp:taxon-name>, <tp:taxon-name><tp:taxon-name-part taxon-name-part-type="infraorder">Caridea</tp:taxon-name-part></tp:taxon-name>).</article-title><source>Acta Biológica Venezuelica</source><volume>17</volume>(<issue>1</issue>): <fpage>1</fpage>–<lpage>69</lpage>. <ext-link xlink:type="simple" ext-link-type="uri" xlink:href="https://decapoda.nhm.org/pdfs/12715/12715.pdf">https://decapoda.nhm.org/pdfs/12715/12715.pdf</ext-link></mixed-citation></ref><ref id="B11"><mixed-citation xmlns:xlink="http://www.w3.org/1999/xlink" xlink:type="simple"><person-group><name name-style="western"><surname>Bahamonde</surname><given-names>N</given-names></name><name name-style="western"><surname>Carvacho</surname><given-names>A</given-names></name><name name-style="western"><surname>Jara</surname><given-names>C</given-names></name><name name-style="western"><surname>López</surname><given-names>M</given-names></name><name name-style="western"><surname>Ponce</surname><given-names>F</given-names></name><name name-style="western"><surname>Retamal</surname><given-names>MA</given-names></name><name name-style="western"><surname>Rudolph</surname><given-names>E</given-names></name></person-group> (<year>1998</year>) <article-title>Categorías de conservación de decápodos nativos de aguas continentales de Chile.</article-title><source>Boletín del Museo de Historia Natural de Chile</source><volume>47</volume>: <fpage>91</fpage>–<lpage>100</lpage>. <ext-link xlink:type="simple" ext-link-type="uri" xlink:href="http://publicaciones.mnhn.gob.cl/668/articles-65025_archivo_01.pdf">http://publicaciones.mnhn.gob.cl/668/articles-65025_archivo_01.pdf</ext-link></mixed-citation></ref><ref id="B78"><mixed-citation xmlns:xlink="http://www.w3.org/1999/xlink" xlink:type="simple"><person-group><name name-style="western"><surname>Kameya</surname><given-names>A</given-names></name><name name-style="western"><surname>Moscoso</surname><given-names>V</given-names></name><name name-style="western"><surname>Lleellish</surname><given-names>M</given-names></name></person-group> (<year>1998</year>) <article-title>Los crustáceos decápodos y stomatópodos del Perú.</article-title><source>Informe del Instituto del Mar del Perú</source><volume>136</volume>: <fpage>80</fpage>–<lpage>109</lpage>. <ext-link xlink:type="simple" ext-link-type="uri" xlink:href="http://biblioimarpe.imarpe.gob.pe/bitstream/123456789/1520/1/INF%20136-4.pdf">http://biblioimarpe.imarpe.gob.pe/bitstream/123456789/1520/1/INF%20136-4.pdf</ext-link></mixed-citation></ref><ref id="B95"><mixed-citation xmlns:xlink="http://www.w3.org/1999/xlink" xlink:type="simple"><person-group><name name-style="western"><surname>Meléndez</surname><given-names>R</given-names></name><name name-style="western"><surname>Maldonado</surname><given-names>V</given-names></name></person-group> (<year>1999</year>) <article-title>Especies nativas chilenas de líquenes, pteridófitas, cactáceas, bulbisas, crustáceos y peces de aguas continentales agrupadas de acuerdo a su estado de conservación.</article-title><source>Boletín del Museo de História Natural de Chile</source><volume>47</volume>: <fpage>123</fpage>–<lpage>139</lpage>. <ext-link xlink:type="simple" ext-link-type="uri" xlink:href="http://publicaciones.mnhn.gob.cl/668/articles-65027_archivo_01.pdf">http://publicaciones.mnhn.gob.cl/668/articles-65027_archivo_01.pdf</ext-link></mixed-citation></ref><ref id="B75"><mixed-citation xmlns:xlink="http://www.w3.org/1999/xlink" xlink:type="simple"><person-group><name name-style="western"><surname>Jayachandran</surname><given-names>KV</given-names></name></person-group> (<year>2001</year>) <source>Palaemonid Prawns – Biodiversity, Taxonomy, Biology and Management.</source><publisher-name>Science Publishers Inc.</publisher-name>, <publisher-loc>Enfield (NH)</publisher-loc>, <size units="page">624 pp</size>.</mixed-citation></ref><ref id="B149"><mixed-citation xmlns:xlink="http://www.w3.org/1999/xlink" xlink:type="simple"><person-group><name name-style="western"><surname>Retamal</surname><given-names>MA</given-names></name><name name-style="western"><surname>Jara</surname><given-names>C</given-names></name></person-group> (<year>2002</year>) <article-title>La carcinología en Chile.</article-title> In: <person-group><name name-style="western"><surname>Hendrickx</surname><given-names>ME</given-names></name></person-group> (<role>Ed.</role>) <issue-title>Contributions to the Study of East Pacific Crustaceans.</issue-title><source>(Contribuciones al Estudio de los Crustáceos del Pacífico Este) Instituto de Ciencias del Mar y Limnología, UNAM, México, Vol. 1</source>, <fpage>195</fpage>–<lpage>208</lpage>.</mixed-citation></ref><ref id="B190"><mixed-citation xmlns:xlink="http://www.w3.org/1999/xlink" xlink:type="simple"><person-group><name name-style="western"><surname>Zuñiga Romero</surname><given-names>O</given-names></name></person-group> (<year>2002</year>) <source>Guia de Biodiversidade, Vol. 1, Macrofauna y Algas Marinas. N° 2, Crustáceos. Centro Regional de Estudios y Educación Ambiental.</source><publisher-name>Universidad de Antofagasta</publisher-name>, <publisher-loc>Faculdad de Recursos del Mar, Departamento de Acuicultura, Antofagasta</publisher-loc>, <size units="page">76 pp</size>. <ext-link xlink:type="simple" ext-link-type="uri" xlink:href="https://www.docsity.com/pt/guia-de-biodiversidade-crustaceos/4748744/">https://www.docsity.com/pt/guia-de-biodiversidade-crustaceos/4748744/</ext-link></mixed-citation></ref><ref id="B180"><mixed-citation xmlns:xlink="http://www.w3.org/1999/xlink" xlink:type="simple"><person-group><name name-style="western"><surname>Wicksten</surname><given-names>MK</given-names></name><name name-style="western"><surname>Hendrickx</surname><given-names>ME</given-names></name></person-group> (<year>2003</year>) <article-title>An updated checklist of benthic marine and brackish water shrimps (<tp:taxon-name><tp:taxon-name-part taxon-name-part-type="order">Decapoda</tp:taxon-name-part></tp:taxon-name>: <tp:taxon-name><tp:taxon-name-part taxon-name-part-type="superfamily">Penaeoidea</tp:taxon-name-part></tp:taxon-name>, <tp:taxon-name><tp:taxon-name-part taxon-name-part-type="infraorder">Stenopodidea</tp:taxon-name-part></tp:taxon-name>, <tp:taxon-name><tp:taxon-name-part taxon-name-part-type="infraorder">Caridea</tp:taxon-name-part></tp:taxon-name>) from the Eastern Tropical Pacific.</article-title> In: <person-group><name name-style="western"><surname>Hendrickx</surname><given-names>ME</given-names></name></person-group> (<role>Ed.</role>) <issue-title>Contributions to the Study of East Pacific Crustaceans.</issue-title><source>Vol. 2. [Contribuciones al Estudio de los Crustáceos del Pacífico Este. Vol. 2]. Instituto de Ciencias del Mar y Limnología, UNAM</source>, <fpage>49</fpage>–<lpage>76</lpage>.</mixed-citation></ref><ref id="B74"><mixed-citation xmlns:xlink="http://www.w3.org/1999/xlink" xlink:type="simple"><person-group><name name-style="western"><surname>Jara</surname><given-names>CG</given-names></name><name name-style="western"><surname>Rudolph</surname><given-names>EH</given-names></name><name name-style="western"><surname>González</surname><given-names>ER</given-names></name></person-group> (<year>2006</year>) <article-title>Estado de conocimiento de los malacostráceos dulceacuícolas de Chile.</article-title><source>Gayana</source><volume>70</volume>(<issue>1</issue>): <fpage>40</fpage>–<lpage>49</lpage>. <ext-link xlink:type="simple" ext-link-type="doi" xlink:href="10.4067/S0717-65382006000100008">https://doi.org/10.4067/S0717-65382006000100008</ext-link></mixed-citation></ref><ref id="B98"><mixed-citation xmlns:xlink="http://www.w3.org/1999/xlink" xlink:type="simple"><person-group><name name-style="western"><surname>Meruane</surname><given-names>JA</given-names></name><name name-style="western"><surname>Morales</surname><given-names>MC</given-names></name><name name-style="western"><surname>Galleguillos</surname><given-names>CA</given-names></name><name name-style="western"><surname>Rivera</surname><given-names>MA</given-names></name><name name-style="western"><surname>Hosokawa</surname><given-names>H</given-names></name></person-group> (<year>2006</year>) <article-title>Experiencias y resultados de investigaciones sobre el camarón de río del norte <italic><tp:taxon-name><tp:taxon-name-part taxon-name-part-type="genus">Cryphiops</tp:taxon-name-part> <tp:taxon-name-part taxon-name-part-type="species">caementarius</tp:taxon-name-part></tp:taxon-name></italic> (Molina 1782) (<tp:taxon-name><tp:taxon-name-part taxon-name-part-type="order">Decapoda</tp:taxon-name-part></tp:taxon-name>: <tp:taxon-name><tp:taxon-name-part taxon-name-part-type="family">Palaemonidae</tp:taxon-name-part></tp:taxon-name>): historia natural y cultivo.</article-title><source>Gayana</source><volume>70</volume>(<issue>2</issue>): <fpage>280</fpage>–<lpage>292</lpage>. <ext-link xlink:type="simple" ext-link-type="doi" xlink:href="10.4067/S0717-65382006000200015">https://doi.org/10.4067/S0717-65382006000200015</ext-link></mixed-citation></ref><ref id="B8"><mixed-citation xmlns:xlink="http://www.w3.org/1999/xlink" xlink:type="simple"><person-group><name name-style="western"><surname>Báez</surname><given-names>P</given-names></name><name name-style="western"><surname>López</surname><given-names>M</given-names></name></person-group> (<year>2010</year>) <article-title>Crustáceos decápodos de aguas continentales (<tp:taxon-name><tp:taxon-name-part taxon-name-part-type="subphylum">Crustacea</tp:taxon-name-part></tp:taxon-name>: <tp:taxon-name><tp:taxon-name-part taxon-name-part-type="order">Decapoda</tp:taxon-name-part></tp:taxon-name>).</article-title> In: <person-group><name name-style="western"><surname>Palma</surname><given-names>S</given-names></name><name name-style="western"><surname>Báez</surname><given-names>P</given-names></name><name name-style="western"><surname>Pequeño</surname><given-names>G</given-names></name></person-group> (<role>Eds</role>) <issue-title>Bibliografía sobre Biodiversidad Acuática de Chile.</issue-title><source>Comité Oceanográfico Nacional, Valparaíso</source>, <fpage>243</fpage>–<lpage>246</lpage>.</mixed-citation></ref><ref id="B150"><mixed-citation xmlns:xlink="http://www.w3.org/1999/xlink" xlink:type="simple"><person-group><name name-style="western"><surname>Retamal</surname><given-names>MA</given-names></name><name name-style="western"><surname>Moyano</surname><given-names>HI</given-names></name></person-group> (<year>2010</year>) <article-title>Zoogeografía de los crustáceos decápodos chilenos marinos y dulceacuícolas.</article-title><source>Latin American Journal of Aquatic Research</source><volume>38</volume>(<issue>3</issue>): <fpage>302</fpage>–<lpage>328</lpage>.</mixed-citation></ref><ref id="B131"><mixed-citation xmlns:xlink="http://www.w3.org/1999/xlink" xlink:type="simple"><person-group><name name-style="western"><surname>Pileggi</surname><given-names>LG</given-names></name><name name-style="western"><surname>Mantelatto</surname><given-names>FL</given-names></name></person-group> (<year>2010</year>) <article-title>Molecular phylogeny of the freshwater prawn genus <italic><tp:taxon-name><tp:taxon-name-part taxon-name-part-type="genus">Macrobrachium</tp:taxon-name-part></tp:taxon-name></italic> (<tp:taxon-name><tp:taxon-name-part taxon-name-part-type="order">Decapoda</tp:taxon-name-part></tp:taxon-name>, <tp:taxon-name><tp:taxon-name-part taxon-name-part-type="family">Palaemonidae</tp:taxon-name-part></tp:taxon-name>), with emphasis on the relationships among selected American species.</article-title><source>Invertebrate Systematics</source><volume>24</volume>: <fpage>194</fpage>–<lpage>208</lpage>. <ext-link xlink:type="simple" ext-link-type="doi" xlink:href="10.1071/IS09043">https://doi.org/10.1071/IS09043</ext-link></mixed-citation></ref><ref id="B151"><mixed-citation xmlns:xlink="http://www.w3.org/1999/xlink" xlink:type="simple"><person-group><name name-style="western"><surname>Ríos-Escalante</surname><given-names>P de los</given-names></name><name name-style="western"><surname>Meruane</surname><given-names>J</given-names></name><name name-style="western"><surname>Morales</surname><given-names>MC</given-names></name><name name-style="western"><surname>Rudolph</surname><given-names>E</given-names></name><name name-style="western"><surname>Fuentealba</surname><given-names>C</given-names></name><name name-style="western"><surname>Boxshall</surname><given-names>G</given-names></name></person-group> (<year>2013</year>) <article-title>Zoogeography of Chilean inland water crustaceans.</article-title><source>Latin American Journal of Aquatic Research</source><volume>41</volume>(<issue>5</issue>): <fpage>846</fpage>–<lpage>853</lpage>. <ext-link xlink:type="simple" ext-link-type="doi" xlink:href="10.3856/vol41-issue5-fulltext-5">https://doi.org/10.3856/vol41-issue5-fulltext-5</ext-link></mixed-citation></ref><ref id="B155"><mixed-citation xmlns:xlink="http://www.w3.org/1999/xlink" xlink:type="simple"><person-group><name name-style="western"><surname>Rossi</surname><given-names>N</given-names></name><name name-style="western"><surname>Mantelatto</surname><given-names>FL</given-names></name></person-group> (<year>2013</year>) Molecular analysis of the freshwater prawn <italic><tp:taxon-name><tp:taxon-name-part taxon-name-part-type="genus">Macrobrachium</tp:taxon-name-part> <tp:taxon-name-part taxon-name-part-type="species">olfersii</tp:taxon-name-part></tp:taxon-name></italic> (<tp:taxon-name><tp:taxon-name-part taxon-name-part-type="order">Decapoda</tp:taxon-name-part></tp:taxon-name>, <tp:taxon-name><tp:taxon-name-part taxon-name-part-type="family">Palaemonidae</tp:taxon-name-part></tp:taxon-name>) supports the existence of a single species throughout its distribution. PLoS ONE 8(1): e54698. <ext-link xlink:type="simple" ext-link-type="doi" xlink:href="10.1371/journal.pone.0054698">https://doi.org/10.1371/journal.pone.0054698</ext-link></mixed-citation></ref><ref id="B105"><mixed-citation xmlns:xlink="http://www.w3.org/1999/xlink" xlink:type="simple"><person-group><name name-style="western"><surname>Morales</surname><given-names>MC</given-names></name><name name-style="western"><surname>Meruane</surname><given-names>J</given-names></name></person-group> (<year>2013</year>) <article-title>The northern river shrimp <italic><tp:taxon-name><tp:taxon-name-part taxon-name-part-type="genus">Cryphiops</tp:taxon-name-part> <tp:taxon-name-part taxon-name-part-type="species">caementarius</tp:taxon-name-part></tp:taxon-name></italic> (<tp:taxon-name><tp:taxon-name-part taxon-name-part-type="order">Decapoda</tp:taxon-name-part></tp:taxon-name>, <tp:taxon-name><tp:taxon-name-part taxon-name-part-type="family">Palaemonidae</tp:taxon-name-part></tp:taxon-name>). Research chronology between 1958 and 2008, I: distribution, population status, biology and life cycle.</article-title><source>Crustaceana</source><volume>86</volume>(<issue>12</issue>): <fpage>1441</fpage>–<lpage>1451</lpage>. <ext-link xlink:type="simple" ext-link-type="doi" xlink:href="10.1163/15685403-00003259">https://doi.org/10.1163/15685403-00003259</ext-link></mixed-citation></ref><ref id="B107"><mixed-citation xmlns:xlink="http://www.w3.org/1999/xlink" xlink:type="simple"><person-group><name name-style="western"><surname>Moscoso</surname><given-names>V</given-names></name></person-group> (<year>2014</year>) Catálogo de crustáceos decápodos y estomatópodos del Perú. Boletín del Instituto del Mar del Perú 27(1–2)[for 2012]: 1–207. <ext-link xlink:type="simple" ext-link-type="uri" xlink:href="http://biblioimarpe.imarpe.gob.pe/bitstream/123456789/2190/1/Boletin%2027%20%201-2.pdf">http://biblioimarpe.imarpe.gob.pe/bitstream/123456789/2190/1/Boletin%2027%20%201-2.pdf</ext-link></mixed-citation></ref><ref id="B32"><mixed-citation xmlns:xlink="http://www.w3.org/1999/xlink" xlink:type="simple"><person-group><name name-style="western"><surname>De Grave</surname><given-names>S</given-names></name><name name-style="western"><surname>Fransen</surname><given-names>CHJM</given-names></name><name name-style="western"><surname>Page</surname><given-names>TJ</given-names></name></person-group> (<year>2015a</year>) Let’s be pals again: major systematic changes in <tp:taxon-name><tp:taxon-name-part taxon-name-part-type="family">Palaemonidae</tp:taxon-name-part></tp:taxon-name> (<tp:taxon-name><tp:taxon-name-part taxon-name-part-type="subphylum">Crustacea</tp:taxon-name-part></tp:taxon-name>: <tp:taxon-name><tp:taxon-name-part taxon-name-part-type="order">Decapoda</tp:taxon-name-part></tp:taxon-name>). PeerJ 3: e1167. <ext-link xlink:type="simple" ext-link-type="doi" xlink:href="10.7717/peerj.1167">https://doi.org/10.7717/peerj.1167</ext-link></mixed-citation></ref><ref id="B89"><mixed-citation xmlns:xlink="http://www.w3.org/1999/xlink" xlink:type="simple"><person-group><name name-style="western"><surname>Mantelatto</surname><given-names>FL</given-names></name><name name-style="western"><surname>Magalhães</surname><given-names>C</given-names></name><name name-style="western"><surname>Rogers</surname><given-names>DC</given-names></name></person-group> (<year>2020</year>) <article-title><tp:taxon-name><tp:taxon-name-part taxon-name-part-type="order">Decapoda</tp:taxon-name-part></tp:taxon-name>: <tp:taxon-name><tp:taxon-name-part taxon-name-part-type="infraorder">Caridea</tp:taxon-name-part></tp:taxon-name>.</article-title> In: <person-group><name name-style="western"><surname>Damborenena</surname><given-names>C</given-names></name><name name-style="western"><surname>Rogers</surname><given-names>DC</given-names></name><name name-style="western"><surname>Thorp</surname><given-names>JH</given-names></name></person-group> (<role>Eds</role>) <issue-title>Thorp and Covich’s Freshwater Invertebrates (4th edn.</issue-title><source>). – Volume V: Keys to Neotropical and Antarctic Fauna. Academic Press, London</source>, <fpage>904</fpage>–<lpage>917</lpage>. <ext-link xlink:type="simple" ext-link-type="doi" xlink:href="10.1016/B978-0-12-804225-0.00023-X">https://doi.org/10.1016/B978-0-12-804225-0.00023-X</ext-link></mixed-citation></ref><ref id="B170"><mixed-citation xmlns:xlink="http://www.w3.org/1999/xlink" xlink:type="simple"><person-group><name name-style="western"><surname>Velásquez</surname><given-names>C</given-names></name><name name-style="western"><surname>Henríquez-Antipa</surname><given-names>L</given-names></name><name name-style="western"><surname>Torres-Avilés</surname><given-names>D</given-names></name><name name-style="western"><surname>Wilson</surname><given-names>AE</given-names></name><name name-style="western"><surname>Alanís</surname><given-names>Y</given-names></name><name name-style="western"><surname>Cárcamo</surname><given-names>F</given-names></name></person-group> (<year>2020</year>) <article-title>Knowledge status of predators of the freshwater prawn <italic><tp:taxon-name><tp:taxon-name-part taxon-name-part-type="genus">Cryphiops</tp:taxon-name-part> <tp:taxon-name-part taxon-name-part-type="species">caementarius</tp:taxon-name-part></tp:taxon-name></italic> (<tp:taxon-name><tp:taxon-name-part taxon-name-part-type="order">Decapoda</tp:taxon-name-part></tp:taxon-name>: <tp:taxon-name><tp:taxon-name-part taxon-name-part-type="family">Palaemonidae</tp:taxon-name-part></tp:taxon-name>) in river systems along the North Western Andean region from Perú and Chile.</article-title><source>Revista de Biología Tropical</source><volume>68</volume>(<issue>4</issue>): <fpage>1062</fpage>–<lpage>1072</lpage>. <ext-link xlink:type="simple" ext-link-type="doi" xlink:href="10.15517/rbt.v68i4.41213">https://doi.org/10.15517/rbt.v68i4.41213</ext-link></mixed-citation></ref><ref id="B86"><mixed-citation xmlns:xlink="http://www.w3.org/1999/xlink" xlink:type="simple"><person-group><name name-style="western"><surname>Maccagno</surname><given-names>TP</given-names></name><name name-style="western"><surname>Cucchiari</surname><given-names>B</given-names></name></person-group> (<year>1957</year>) <article-title>Revisione delle <tp:taxon-name><tp:taxon-name-part taxon-name-part-type="subfamily">Palaemoninae</tp:taxon-name-part></tp:taxon-name> del Museo di Torino.</article-title><source>Bollettino dell’Istituto e Museo di Zoologiadell’Universita di Torino</source><volume>5</volume>(<issue>11</issue>): <fpage>201</fpage>–<lpage>372</lpage>.</mixed-citation></ref><ref id="B174"><mixed-citation xmlns:xlink="http://www.w3.org/1999/xlink" xlink:type="simple"><person-group><name name-style="western"><surname>Villalobos Hiriart</surname><given-names>JL</given-names></name><name name-style="western"><surname>Nates Rodríguez</surname><given-names>JC</given-names></name><name name-style="western"><surname>Cantú Díaz Barriga</surname><given-names>A</given-names></name></person-group> (<year>1989</year>) <article-title>Revisión de los géneros <italic><tp:taxon-name><tp:taxon-name-part taxon-name-part-type="genus">Cryphiops</tp:taxon-name-part></tp:taxon-name></italic> Dana, 1852 y <italic><tp:taxon-name><tp:taxon-name-part taxon-name-part-type="genus">Bithynops</tp:taxon-name-part></tp:taxon-name></italic> Holthuis, 1973, de la família <tp:taxon-name><tp:taxon-name-part taxon-name-part-type="family">Palaemonidae</tp:taxon-name-part></tp:taxon-name> (<tp:taxon-name><tp:taxon-name-part taxon-name-part-type="subphylum">Crustacea</tp:taxon-name-part></tp:taxon-name>, <tp:taxon-name><tp:taxon-name-part taxon-name-part-type="order">Decapoda</tp:taxon-name-part></tp:taxon-name>), y descripción de una especie nueva para el Estado de Chiapas, México. Anales del Instituto de Biología de la Universidad Nacional Autónoma de México, Ser. Zool.</article-title><volume>60</volume>(<issue>2</issue>): <fpage>159</fpage>–<lpage>184</lpage>. <ext-link xlink:type="simple" ext-link-type="uri" xlink:href="https://decapoda.nhm.org/pdfs/26690/26690.pdf">https://decapoda.nhm.org/pdfs/26690/26690.pdf</ext-link></mixed-citation></ref><ref id="B31"><mixed-citation xmlns:xlink="http://www.w3.org/1999/xlink" xlink:type="simple"><person-group><name name-style="western"><surname>De Grave</surname><given-names>S</given-names></name><name name-style="western"><surname>Fransen</surname><given-names>CHJM</given-names></name></person-group> (<year>2011</year>) <article-title>Carideorum catalogus: the recent species of the dendrobranchiate, stenopodidean, procarididean and caridean shrimps (<tp:taxon-name><tp:taxon-name-part taxon-name-part-type="subphylum">Crustacea</tp:taxon-name-part></tp:taxon-name>: <tp:taxon-name><tp:taxon-name-part taxon-name-part-type="order">Decapoda</tp:taxon-name-part></tp:taxon-name>).</article-title><source>Zoologische Mededelingen, Leiden</source><volume>85</volume>(<issue>9</issue>): <fpage>195</fpage>–<lpage>589</lpage>. <ext-link xlink:type="simple" ext-link-type="uri" xlink:href="https://repository.naturalis.nl/pub/403473">https://repository.naturalis.nl/pub/403473</ext-link></mixed-citation></ref><ref id="B7"><mixed-citation xmlns:xlink="http://www.w3.org/1999/xlink" xlink:type="simple"><person-group><name name-style="western"><surname>Ashelby</surname><given-names>CW</given-names></name><name name-style="western"><surname>Page</surname><given-names>TJ</given-names></name><name name-style="western"><surname>De Grave</surname><given-names>S</given-names></name><name name-style="western"><surname>Hughes</surname><given-names>JM</given-names></name><name name-style="western"><surname>Johnson</surname><given-names>ML</given-names></name></person-group> (<year>2012</year>) Regional scale speciation reveals multiple invasions of freshwater in <tp:taxon-name><tp:taxon-name-part taxon-name-part-type="subfamily">Palaemoninae</tp:taxon-name-part></tp:taxon-name> (<tp:taxon-name><tp:taxon-name-part taxon-name-part-type="order">Decapoda</tp:taxon-name-part></tp:taxon-name>) Zoologica Scripta 41: 293–306. <ext-link xlink:type="simple" ext-link-type="doi" xlink:href="10.1111/j.1463-6409.2012.00535.x">https://doi.org/10.1111/j.1463-6409.2012.00535.x</ext-link></mixed-citation></ref><ref id="B118"><mixed-citation xmlns:xlink="http://www.w3.org/1999/xlink" xlink:type="simple"><person-group><name name-style="western"><surname>Norambuena</surname><given-names>R</given-names></name></person-group> (<year>1977</year>) <article-title>Antecedentes biológicos de <italic><tp:taxon-name><tp:taxon-name-part taxon-name-part-type="genus">Cryphiops</tp:taxon-name-part> <tp:taxon-name-part taxon-name-part-type="species">caementarius</tp:taxon-name-part></tp:taxon-name></italic> (Molina, 1782) en el estero “El Culebrón” (<tp:taxon-name><tp:taxon-name-part taxon-name-part-type="subphylum">Crustacea</tp:taxon-name-part></tp:taxon-name>, <tp:taxon-name><tp:taxon-name-part taxon-name-part-type="order">Decapoda</tp:taxon-name-part></tp:taxon-name>, <tp:taxon-name><tp:taxon-name-part taxon-name-part-type="family">Palaemonidae</tp:taxon-name-part></tp:taxon-name>).</article-title><source>Biología Pesquera</source><volume>9</volume>: <fpage>7</fpage>–<lpage>19</lpage>.</mixed-citation></ref><ref id="B186"><mixed-citation xmlns:xlink="http://www.w3.org/1999/xlink" xlink:type="simple"><person-group><name name-style="western"><surname>Yávar</surname><given-names>C</given-names></name><name name-style="western"><surname>Dupré</surname><given-names>E</given-names></name></person-group> (<year>2007</year>) <article-title>Desarrollo embrionario del camarón de río <italic><tp:taxon-name><tp:taxon-name-part taxon-name-part-type="genus">Cryphiops</tp:taxon-name-part> <tp:taxon-name-part taxon-name-part-type="species">caementarius</tp:taxon-name-part></tp:taxon-name></italic> (<tp:taxon-name><tp:taxon-name-part taxon-name-part-type="order">Decapoda</tp:taxon-name-part></tp:taxon-name>: <tp:taxon-name><tp:taxon-name-part taxon-name-part-type="family">Palaemonidae</tp:taxon-name-part></tp:taxon-name>) en condiciones de laboratorio.</article-title><source>Revista de Biología Tropical</source><volume>55</volume>(<issue>1</issue>): <fpage>15</fpage>–<lpage>24</lpage>. <ext-link xlink:type="simple" ext-link-type="doi" xlink:href="10.15517/rbt.v55i0.5801">https://doi.org/10.15517/rbt.v55i0.5801</ext-link></mixed-citation></ref><ref id="B13"><mixed-citation xmlns:xlink="http://www.w3.org/1999/xlink" xlink:type="simple"><person-group><name name-style="western"><surname>Bazán</surname><given-names>M</given-names></name><name name-style="western"><surname>Gámez</surname><given-names>S</given-names></name><name name-style="western"><surname>Reyes</surname><given-names>WE</given-names></name></person-group> (<year>2009</year>) <article-title>Rendimiento reproductivo de hembras de <italic><tp:taxon-name><tp:taxon-name-part taxon-name-part-type="genus">Cryphiops</tp:taxon-name-part> <tp:taxon-name-part taxon-name-part-type="species">caementarius</tp:taxon-name-part></tp:taxon-name></italic> (<tp:taxon-name><tp:taxon-name-part taxon-name-part-type="subphylum">Crustacea</tp:taxon-name-part></tp:taxon-name>: <tp:taxon-name><tp:taxon-name-part taxon-name-part-type="family">Palaemonidae</tp:taxon-name-part></tp:taxon-name>) mantenidas con alimento natural.</article-title><source>Revista Peruana de Biología</source><volume>16</volume>(<issue>2</issue>): <fpage>191</fpage>–<lpage>194</lpage>. <ext-link xlink:type="simple" ext-link-type="doi" xlink:href="10.15381/rpb.v16i2.205">https://doi.org/10.15381/rpb.v16i2.205</ext-link></mixed-citation></ref><ref id="B106"><mixed-citation xmlns:xlink="http://www.w3.org/1999/xlink" xlink:type="simple"><person-group><name name-style="western"><surname>Morales</surname><given-names>MC</given-names></name><name name-style="western"><surname>Rivera</surname><given-names>M</given-names></name><name name-style="western"><surname>Meruane</surname><given-names>J</given-names></name><name name-style="western"><surname>Galleguillos</surname><given-names>C</given-names></name><name name-style="western"><surname>Hosokawa</surname><given-names>H</given-names></name></person-group> (<year>2006</year>) <article-title>Morphological characterization of larval stages and first juvenile of the freshwater prawn <italic><tp:taxon-name><tp:taxon-name-part taxon-name-part-type="genus">Cryphiops</tp:taxon-name-part> <tp:taxon-name-part taxon-name-part-type="species">caementarius</tp:taxon-name-part></tp:taxon-name></italic> (Molina, 1782) (<tp:taxon-name><tp:taxon-name-part taxon-name-part-type="order">Decapoda</tp:taxon-name-part></tp:taxon-name>: <tp:taxon-name><tp:taxon-name-part taxon-name-part-type="family">Palaemonidae</tp:taxon-name-part></tp:taxon-name>) under laboratory conditions.</article-title><source>Aquaculture</source><volume>261</volume>: <fpage>908</fpage>–<lpage>931</lpage>. <ext-link xlink:type="simple" ext-link-type="doi" xlink:href="10.1016/j.aquaculture.2006.07.042">https://doi.org/10.1016/j.aquaculture.2006.07.042</ext-link></mixed-citation></ref></ref-list></tp:taxon-treatment>
