# Supplementary material for: Multigene phylogeny and taxonomic revision of American shrimps of the genus Cryphiops Dana, 1852 (Decapoda, Palaemonidae) implies a proposal for reversal of precedence with Macrobrachium Spence Bate, 1868
Source: Zookeys. 2021 Jul 1;1047:155–98. doi: 10.3897/zookeys.1047.66933 (PMC8266795; doi:10.3897/zookeys.1047.66933)
Supplement: XML Treatment for Macrobrachium candango [file zookeys.1047.66933-treatment4.xml]

<!DOCTYPE tp:taxon-treatment
  PUBLIC "-//TaxonX//DTD Taxonomic Treatment Publishing DTD v0 20100105//EN" "tax-treatment-NSO.dtd">
<tp:taxon-treatment xmlns:tp="http://www.plazi.org/taxpub"><tp:treatment-meta><kwd-group><label>Taxon classification</label><kwd><named-content xmlns:xlink="http://www.w3.org/1999/xlink" content-type="kingdom">Animalia</named-content></kwd><kwd><named-content xmlns:xlink="http://www.w3.org/1999/xlink" content-type="order">Decapoda</named-content></kwd><kwd><named-content xmlns:xlink="http://www.w3.org/1999/xlink" content-type="family">Palaemonidae</named-content></kwd></kwd-group><mixed-citation publication-type="journal"><person-group><name><surname>Mantelatto</surname><given-names>Fernando L.</given-names></name><name><surname>Pileggi</surname><given-names>Leonardo G.</given-names></name><name><surname>Pantaleão</surname><given-names>João A. F.</given-names></name><name><surname>Magalhães</surname><given-names>Célio</given-names></name><name><surname>Villalobos</surname><given-names>José Luis</given-names></name><name><surname>Álvarez</surname><given-names>Fernando</given-names></name></person-group><article-title>Multigene phylogeny and taxonomic revision of American shrimps of the genus <italic><tp:taxon-name><tp:taxon-name-part taxon-name-part-type="genus" reg="Cryphiops">Cryphiops</tp:taxon-name-part></tp:taxon-name></italic> Dana, 1852 (<tp:taxon-name><tp:taxon-name-part taxon-name-part-type="order">Decapoda</tp:taxon-name-part></tp:taxon-name>, <tp:taxon-name><tp:taxon-name-part taxon-name-part-type="family">Palaemonidae</tp:taxon-name-part></tp:taxon-name>) implies a proposal for reversal of precedence with <italic><tp:taxon-name><tp:taxon-name-part taxon-name-part-type="genus" reg="Macrobrachium">Macrobrachium</tp:taxon-name-part></tp:taxon-name></italic> Spence Bate, 1868</article-title><source>Zookeys</source><day>01</day><month>7</month><year>2021</year><volume>1047</volume><fpage>155</fpage><lpage>198</lpage><pub-id pub-id-type="doi">10.3897/zookeys.1047.66933</pub-id></mixed-citation></tp:treatment-meta><tp:nomenclature><tp:taxon-name><object-id xmlns:xlink="http://www.w3.org/1999/xlink" content-type="arpha" xlink:type="simple">F55D7A70-4C73-5A8A-A5BF-CA002EE520C9</object-id>
                <tp:taxon-name-part taxon-name-part-type="genus" reg="Macrobrachium">Macrobrachium</tp:taxon-name-part>
                <tp:taxon-name-part taxon-name-part-type="species" reg="candango">candango</tp:taxon-name-part>
              </tp:taxon-name><tp:taxon-authority>nom. nov.</tp:taxon-authority><tp:taxon-status xmlns:xlink="http://www.w3.org/1999/xlink" xlink:type="simple">comb. nov.</tp:taxon-status><tp:nomenclature-citation-list><tp:nomenclature-citation><tp:taxon-name>
                    <tp:taxon-name-part taxon-name-part-type="genus" reg="Cryphiops">Cryphiops</tp:taxon-name-part> <tp:taxon-name-part taxon-name-part-type="species" reg="brasiliensis">brasiliensis</tp:taxon-name-part></tp:taxon-name><comment>Gomes Corrêa, 1973: 169, figs 1–26. – <xref ref-type="bibr" rid="B154">Rodríguez 1981</xref>: 47 (in list). – <xref ref-type="bibr" rid="B26">Coelho and Ramos-Porto 1985</xref>: 407, 409 (table II). – <xref ref-type="bibr" rid="B143">Ramos-Porto and Coelho 1990</xref>: 98. – <xref ref-type="bibr" rid="B127">Pereira 1997</xref>: 21, fig. 18B, 47, table 6 (in list). – <xref ref-type="bibr" rid="B144">Ramos-Porto and Coelho 1999</xref>: 330 (catal.). – <xref ref-type="bibr" rid="B96">Melo 2003</xref>: 332, figs 180, 181. – <xref ref-type="bibr" rid="B131">Pileggi and Mantelatto 2010</xref>: 197 (table 1). – <xref ref-type="bibr" rid="B91">Mantelatto et al. 2016</xref>: 261 (in list). – <xref ref-type="bibr" rid="B89">Mantelatto et al. 2020</xref>: 915 (in key), fig. 23.102C.</comment></tp:nomenclature-citation><tp:nomenclature-citation><tp:taxon-name>
                    <tp:taxon-name-part taxon-name-part-type="genus" reg="Cryphiops">Cryphiops</tp:taxon-name-part> (<tp:taxon-name-part taxon-name-part-type="subgenus" reg="Bithynops">Bithynops</tp:taxon-name-part>) <tp:taxon-name-part taxon-name-part-type="species" reg="brasiliensis">brasiliensis</tp:taxon-name-part></tp:taxon-name><comment>. – <xref ref-type="bibr" rid="B174">Villalobos Hiriart et al. 1989</xref>: 164, fig. 6b, d. – <xref ref-type="bibr" rid="B31">De Grave and Fransen 2011</xref>: 316 (catal.).</comment></tp:nomenclature-citation></tp:nomenclature-citation-list></tp:nomenclature><tp:treatment-sec sec-type="material" id="SECID0E5NDI"><title>Material examined.</title><p><bold><italic>Holotype</italic></bold>: Brazil – <bold>Distrito Federal</bold> • male, <abbrev xmlns:xlink="http://www.w3.org/1999/xlink" xlink:title="arapace length" id="ABBRID0ELODI" xlink:type="simple">cl</abbrev> 18.2 mm; Brasília, riacho da Granja do Ipê; 13 Sep. 1966; Emílio Varolli (SUDEPE) leg.; M.M.G. Corrêa det.; <named-content xmlns:xlink="http://www.w3.org/1999/xlink" content-type="dwc:institutional_code" xlink:type="simple">MNRJ</named-content> 903.</p></tp:treatment-sec><tp:treatment-sec sec-type="material" id="SECID0EUODI"><title>Additional material examined.</title><p>Brazil – <bold>Distrito Federal</bold> • 1 ovigerous female, <abbrev xmlns:xlink="http://www.w3.org/1999/xlink" xlink:title="arapace length" id="ABBRID0E3ODI" xlink:type="simple">cl</abbrev> 15.6 mm, [allotype]: Brasília, riacho da Granja do Ipê; 13 Sep. 1966; Emilio Varolli (SUDEPE) leg.; M.M.G. Corrêa det.; <named-content xmlns:xlink="http://www.w3.org/1999/xlink" content-type="dwc:institutional_code" xlink:type="simple">MNRJ</named-content> 6464 • 1 male, <abbrev xmlns:xlink="http://www.w3.org/1999/xlink" xlink:title="arapace length" id="ABBRID0EFPDI" xlink:type="simple">cl</abbrev> 17.93 mm, 2 females, <abbrev xmlns:xlink="http://www.w3.org/1999/xlink" xlink:title="arapace length" id="ABBRID0EJPDI" xlink:type="simple">cl</abbrev> 15.3, <abbrev xmlns:xlink="http://www.w3.org/1999/xlink" xlink:title="arapace length" id="ABBRID0ENPDI" xlink:type="simple">cl</abbrev> 15.3 mm; Brasília, riacho da Granja do Ipê; 23 Feb. 1972; M.M.G. Corrêa leg.; <named-content xmlns:xlink="http://www.w3.org/1999/xlink" content-type="dwc:institutional_code" xlink:type="simple">MNRJ</named-content> 2668 • 1 male, <abbrev xmlns:xlink="http://www.w3.org/1999/xlink" xlink:title="arapace length" id="ABBRID0EWPDI" xlink:type="simple">cl</abbrev> 14 mm, 2 females, <abbrev xmlns:xlink="http://www.w3.org/1999/xlink" xlink:title="arapace length" id="ABBRID0E1PDI" xlink:type="simple">cl</abbrev> 12.6, <abbrev xmlns:xlink="http://www.w3.org/1999/xlink" xlink:title="arapace length" id="ABBRID0E5PDI" xlink:type="simple">cl</abbrev> 13.8 mm; Brasília, córrego Taquara, Reserva Ecológica do IBGE (Instituto Brasileiro de Geografia e Estatística); 05 Aug. 2014, F.L. Mantelatto, L.G. Pileggi, F.L. Carvalho leg.; <named-content xmlns:xlink="http://www.w3.org/1999/xlink" content-type="dwc:institutional_code" xlink:type="simple">CCDB</named-content> 5894 • 2 males, <abbrev xmlns:xlink="http://www.w3.org/1999/xlink" xlink:title="arapace length" id="ABBRID0EHQDI" xlink:type="simple">cl</abbrev> 22.9, <abbrev xmlns:xlink="http://www.w3.org/1999/xlink" xlink:title="arapace length" id="ABBRID0ELQDI" xlink:type="simple">cl</abbrev> 23.9 mm; Brasília, córrego Onça, upper Paraná River basin; 18 Aug. 1988; E.C. Lopes leg.; <named-content xmlns:xlink="http://www.w3.org/1999/xlink" content-type="dwc:institutional_code" xlink:type="simple">CCDB</named-content> 5895 • 2 males, <abbrev xmlns:xlink="http://www.w3.org/1999/xlink" xlink:title="arapace length" id="ABBRID0EUQDI" xlink:type="simple">cl</abbrev> 21.7, <abbrev xmlns:xlink="http://www.w3.org/1999/xlink" xlink:title="arapace length" id="ABBRID0EYQDI" xlink:type="simple">cl</abbrev> 24.4 mm; Brasília, córrego Taquara, Onça, upper Paraná River basin; 18 Aug. 1988; E.C. Lopes leg.; <named-content xmlns:xlink="http://www.w3.org/1999/xlink" content-type="dwc:institutional_code" xlink:type="simple">CCDB</named-content> 5896 • 2 females, <abbrev xmlns:xlink="http://www.w3.org/1999/xlink" xlink:title="arapace length" id="ABBRID0EBRDI" xlink:type="simple">cl</abbrev> 13.8, <abbrev xmlns:xlink="http://www.w3.org/1999/xlink" xlink:title="arapace length" id="ABBRID0EFRDI" xlink:type="simple">cl</abbrev> 14 mm, 5 juveniles, <abbrev xmlns:xlink="http://www.w3.org/1999/xlink" xlink:title="arapace length" id="ABBRID0EJRDI" xlink:type="simple">cl</abbrev> 4.4 to 6.2 mm; Brasília, riacho da Granja do Ipê, rio Roncador, Reserva Ecológica do IBGE (Instituto Brasileiro de Geografia e Estatística); 05 Aug. 2014, F.L. Mantelatto, L.G. Pileggi, F.L. Carvalho leg.; <named-content xmlns:xlink="http://www.w3.org/1999/xlink" content-type="dwc:institutional_code" xlink:type="simple">CCDB</named-content> 5897 • 2 males, <abbrev xmlns:xlink="http://www.w3.org/1999/xlink" xlink:title="arapace length" id="ABBRID0ESRDI" xlink:type="simple">cl</abbrev> 9.49, <abbrev xmlns:xlink="http://www.w3.org/1999/xlink" xlink:title="arapace length" id="ABBRID0EWRDI" xlink:type="simple">cl</abbrev> 10.23 mm, 2 females, <abbrev xmlns:xlink="http://www.w3.org/1999/xlink" xlink:title="arapace length" id="ABBRID0E1RDI" xlink:type="simple">cl</abbrev> 11.34, <abbrev xmlns:xlink="http://www.w3.org/1999/xlink" xlink:title="arapace length" id="ABBRID0E5RDI" xlink:type="simple">cl</abbrev> 11.70 mm, 4 juveniles, <abbrev xmlns:xlink="http://www.w3.org/1999/xlink" xlink:title="arapace length" id="ABBRID0ECSDI" xlink:type="simple">cl</abbrev> 4.55 to 6.30 mm; Brasília, riacho da Granja do Ipê, 22 Feb. 2008, F.L. Mantelatto, E.C. Mossolin leg.; <named-content xmlns:xlink="http://www.w3.org/1999/xlink" content-type="dwc:institutional_code" xlink:type="simple">CCDB</named-content> 2195.</p></tp:treatment-sec><tp:treatment-sec sec-type="description" id="SECID0ELSDI"><title>Description of the holotype.</title><p><bold><italic>Rostrum</italic>.</bold> Moderately high, nearly straight, distal end slightly directed upwards, reaching end of antennular peduncle, and little before the distal margin of scaphocerite; upper margin convex over orbit, with seven teeth, first and sometimes the second, slightly behind posterior edge of orbit; lower margin with one tooth.</p><p><bold><italic>Cephalon</italic>.</bold> Scaphocerite 2.5 × as long as wide; outer margin slightly concave. Epistome forming two lobes; lobes with laterally arranged carinae.</p><p><bold><italic>Carapace</italic>.</bold> Anterolateral region slightly roughened; hepatic spine absent. Lower orbital angle obtuse, strongly pronounced.</p><p><bold><italic><tp:taxon-name><tp:taxon-name-part taxon-name-part-type="genus" reg="Pereiopods">Pereiopods</tp:taxon-name-part></tp:taxon-name></italic>.</bold><abbrev xmlns:xlink="http://www.w3.org/1999/xlink" xlink:title="first pereiopods" id="ABBRID0EQTDI" xlink:type="simple">P1</abbrev> reaching with almost half length of carpus beyond scaphocerite; fingers as long as palm; carpus 1.5 × as long as chelae, 1.5 × as long as merus; articles with scattered setae, fingers with tufts of setae. <abbrev xmlns:xlink="http://www.w3.org/1999/xlink" xlink:title="second pereiopod" id="ABBRID0EUTDI" xlink:type="simple">P2</abbrev> similar in shape, different in size; largest one reaching with distal portion of merus beyond scaphocerite; smallest one reaching with distal end of carpus beyond scaphocerite, with fingers as long as palm; all articles with sparse setae and spines. Larger cheliped with ischium nearly as long as merus, with spinulation as in palm; merus as long as carpus, swollen, with spinulation as in palm; carpus slightly shorter than palm, swollen, with strong basal constriction; spinulation as in palm; propodus 2.5 × as long as dactylus, 2 × as long as carpus; palm with upper surface slightly compressed, somewhat swollen, covered with spinules, nearly 3 × as long as high; fingers 2/3 as long as palm, with numerous spinules; cutting edge of dactylus with large tooth in proximal third, slightly lower tooth in between large tooth and proximal part; cutting edge of fixed finger with tooth opposing two teeth of dactylus, with row of three denticles between proximal part and this tooth. <abbrev xmlns:xlink="http://www.w3.org/1999/xlink" xlink:title="third pereiopod" id="ABBRID0EYTDI" xlink:type="simple">P3</abbrev>–<abbrev xmlns:xlink="http://www.w3.org/1999/xlink" xlink:title="fifth pereiopod" id="ABBRID0E3TDI" xlink:type="simple">P5</abbrev> smooth, except for sparse setae and spinules along lower margin of propodus; propodus nearly 2 × as long as carpus; propodus slightly shorter than merus; <abbrev xmlns:xlink="http://www.w3.org/1999/xlink" xlink:title="third pereiopod" id="ABBRID0EAUDI" xlink:type="simple">P3</abbrev> reaching with half-length of dactylus beyond scaphocerite, propodus 2 × as long as dactylus; <abbrev xmlns:xlink="http://www.w3.org/1999/xlink" xlink:title="fourth pereiopod" id="ABBRID0EEUDI" xlink:type="simple">P4</abbrev> reaching with tip of dactylus end of scaphocerite, propodus 2.5 × as long as dactylus; <abbrev xmlns:xlink="http://www.w3.org/1999/xlink" xlink:title="fifth pereiopod" id="ABBRID0EIUDI" xlink:type="simple">P5</abbrev> reaching with tip of dactylus half-length of scaphocerite, propodus 2.5 × as long as dactylus.</p><p><bold><italic>Pleon</italic>.</bold> Smooth. Somite 5 with posteroventral angle of pleuron rectangular, not spinose; somite 6 1.5 × as long as somite 5. Inter-uropodal sclerite with strong, keel-shaped pre-anal carinae.</p><p><bold><italic>Pleopods</italic>.</bold><abbrev xmlns:xlink="http://www.w3.org/1999/xlink" xlink:title="Pleopods: ratio appendix masculina/appendix interna of the second pair" id="ABBRID0E1UDI" xlink:type="simple">PL2</abbrev> with appendix masculina 2 × as long as appendix interna.</p><p><bold><italic>Uropods</italic>.</bold> Exopodite with mobile spines slightly shorter than spiniform projection of outer margin.</p><p><bold><italic>Telson</italic>.</bold> Broad, smooth, 1.5 × as long as abdominal somite 6, bearing two pairs of dorsal spinules, first pair slightly behind middle portion of telson, second pair located closer to first pair than to posterior margin. Posterior margin distinct, ending in acute point, with several plumose setae and two pairs of posterior spinules, inner pair reaching end of telson.</p></tp:treatment-sec><tp:treatment-sec sec-type="etymology" id="SECID0EMVDI"><title>Etymology.</title><p>The specific epithet <italic><tp:taxon-name><tp:taxon-name-part taxon-name-part-type="genus" reg="Cryphiops"/><tp:taxon-name-part taxon-name-part-type="species" reg="brasiliensis">brasiliensis</tp:taxon-name-part></tp:taxon-name></italic> was used by <xref ref-type="bibr" rid="B48">Gomes Corrêa (1973)</xref> to refer to the type locality of the species, Brasília, the capital of Brazil. To keep that intention, we rename the species using the word <italic><tp:taxon-name><tp:taxon-name-part taxon-name-part-type="genus" reg="Macrobrachium"/><tp:taxon-name-part taxon-name-part-type="species" reg="candango">candango</tp:taxon-name-part></tp:taxon-name></italic>, a demonym referring to those who are native to Brasília.</p></tp:treatment-sec><tp:treatment-sec sec-type="description" id="SECID0EKWDI"><title>Size.</title><p>See in material examined.</p></tp:treatment-sec><tp:treatment-sec sec-type="Color" id="SECID0EPWDI"><title>Color.</title><p>From colorless to light brown, with dark brown carapace, mimicking the color of the substrate where they inhabit.</p></tp:treatment-sec><tp:treatment-sec sec-type="type locality" id="SECID0EUWDI"><title>Type locality.</title><p>Brazil, Distrito Federal, Brasília, Riacho da Granja do Ipê.</p></tp:treatment-sec><tp:treatment-sec sec-type="distribution" id="SECID0EZWDI"><title>Distribution.</title><p>Endemic of inland waters from Central Brazil (Distrito Federal) (<xref ref-type="bibr" rid="B48">Gomes Corrêa 1973</xref>; present paper).</p></tp:treatment-sec><tp:treatment-sec sec-type="Life cycle" id="SECID0EDXDI"><title>Life cycle.</title><p>Exclusive of inland waters, therefore independent of brackish waters to complete its life cycle. The fecundity is low, 38–61 eggs, and the eggs are large, their volume ranged from 4.41 to 7.71 mm<sup>3</sup> (Nogueira et al. under revision). Its larval development is not known but given its fecundity and egg size, it should be abbreviated, following the same pattern of congeners inhabiting continental waters (<xref ref-type="bibr" rid="B87">Magalhães and Walker 1988</xref>; <xref ref-type="bibr" rid="B128">Pereira and García 1995</xref>).</p></tp:treatment-sec><tp:treatment-sec sec-type="remarks" id="SECID0ETXDI"><title>Remarks.</title><p><xref ref-type="bibr" rid="B48">Gomes Corrêa (1973)</xref> named <italic><tp:taxon-name><tp:taxon-name-part taxon-name-part-type="genus" reg="Cryphiops">Cryphiops</tp:taxon-name-part> <tp:taxon-name-part taxon-name-part-type="species" reg="brasiliensis">brasiliensis</tp:taxon-name-part></tp:taxon-name></italic> a species from the vicinities of Brasília, Brazil. This specific epithet, however, was already used by Heller (1868) for a species of <italic><tp:taxon-name><tp:taxon-name-part taxon-name-part-type="genus" reg="Macrobrachium">Macrobrachium</tp:taxon-name-part></tp:taxon-name></italic> described from the state of Mato Grosso, Brazil. With the synonymization of both genera, these specific names become secondary homonyms. We, therefore, propose the name <italic><tp:taxon-name><tp:taxon-name-part taxon-name-part-type="genus" reg="Macrobrachium">Macrobrachium</tp:taxon-name-part> <tp:taxon-name-part taxon-name-part-type="species" reg="candango">candango</tp:taxon-name-part></tp:taxon-name></italic> nom. nov., comb. nov. as a replacement name for <italic><tp:taxon-name><tp:taxon-name-part taxon-name-part-type="genus" reg="Cryphiops">Cryphiops</tp:taxon-name-part> <tp:taxon-name-part taxon-name-part-type="species" reg="brasiliensis">brasiliensis</tp:taxon-name-part></tp:taxon-name></italic> Gomes Corrêa, 1973.</p><p>We examined specimens from three lots used by <xref ref-type="bibr" rid="B48">Gomes Corrêa (1973)</xref> to describe <italic><tp:taxon-name><tp:taxon-name-part taxon-name-part-type="genus" reg="Cryphiops">C.</tp:taxon-name-part> <tp:taxon-name-part taxon-name-part-type="species" reg="brasiliensis">brasiliensis</tp:taxon-name-part></tp:taxon-name></italic> and deposited at the <named-content xmlns:xlink="http://www.w3.org/1999/xlink" content-type="dwc:institutional_code" xlink:type="simple">MNRJ</named-content>: the holotype (<named-content xmlns:xlink="http://www.w3.org/1999/xlink" content-type="dwc:institutional_code" xlink:type="simple">MNRJ</named-content> 903: male, <abbrev xmlns:xlink="http://www.w3.org/1999/xlink" xlink:title="arapace length" id="ABBRID0EA1DI" xlink:type="simple">cl</abbrev> 18.2 mm) and two others labeled as allotype (<named-content xmlns:xlink="http://www.w3.org/1999/xlink" content-type="dwc:institutional_code" xlink:type="simple">MNRJ</named-content> 6464: 1 ovigerous female, <abbrev xmlns:xlink="http://www.w3.org/1999/xlink" xlink:title="arapace length" id="ABBRID0EJ1DI" xlink:type="simple">cl</abbrev> 15.6 mm) and paratypes (<named-content xmlns:xlink="http://www.w3.org/1999/xlink" content-type="dwc:institutional_code" xlink:type="simple">MNRJ</named-content> 2668: 1 male, <abbrev xmlns:xlink="http://www.w3.org/1999/xlink" xlink:title="arapace length" id="ABBRID0ES1DI" xlink:type="simple">cl</abbrev> 17.9 mm, 2 females, <abbrev xmlns:xlink="http://www.w3.org/1999/xlink" xlink:title="arapace length" id="ABBRID0EW1DI" xlink:type="simple">cl</abbrev> 15.3 and <abbrev xmlns:xlink="http://www.w3.org/1999/xlink" xlink:title="arapace length" id="ABBRID0E11DI" xlink:type="simple">cl</abbrev> 15.3 mm), although the author did not explicitly designate the latter two as type material. We had this material on loan, which was returned to <named-content xmlns:xlink="http://www.w3.org/1999/xlink" content-type="dwc:institutional_code" xlink:type="simple">MNRJ</named-content> in July 2008. After the fire at the Museu Nacional do Rio de Janeiro in September 2018, the lot <named-content xmlns:xlink="http://www.w3.org/1999/xlink" content-type="dwc:institutional_code" xlink:type="simple">MNRJ</named-content> 2668 is missing, but the other two, including the holotype, preserved in alcohol, are safe and in good condition (I.A. Cardoso, curator of <tp:taxon-name><tp:taxon-name-part taxon-name-part-type="subphylum">Crustacea</tp:taxon-name-part></tp:taxon-name>, pers. comm. to FLM, Nov 2020). When carrying out aquatic surveys in the region around the type locality, we (FLM, LGP) visited the Reserva Ecológica do IBGE (Brasília, <abbrev xmlns:xlink="http://www.w3.org/1999/xlink" xlink:title="Distrito Federal" id="ABBRID0EN2DI" xlink:type="simple">DF</abbrev>) and found a well-preserved collection of specimens (&gt; 260, not listed herein) made during previous aquatic faunistic surveys in the area (<xref ref-type="bibr" rid="B168">Takahashi et al. 2019</xref>). The main area of occurrence of this species is in a protected reserve, which may avoid possible impacts. This species was classified in the IUCN’s Data Deficient (DD) category (<xref ref-type="bibr" rid="B91">Mantelatto et al. 2016</xref>). However, due to anthropic pressures in the region, future monitoring is necessary to evaluate its conservation conditions.</p></tp:treatment-sec><ref-list><ref id="B154"><mixed-citation xmlns:xlink="http://www.w3.org/1999/xlink" xlink:type="simple"><person-group><name name-style="western"><surname>Rodríguez</surname><given-names>G</given-names></name></person-group> (<year>1981</year>) <article-title><tp:taxon-name><tp:taxon-name-part taxon-name-part-type="order">Decapoda</tp:taxon-name-part></tp:taxon-name>.</article-title> In: <person-group><name name-style="western"><surname>Hulbert</surname><given-names>SH</given-names></name><name name-style="western"><surname>Rodríguez</surname><given-names>G</given-names></name><name name-style="western"><surname>Santos</surname><given-names>ND</given-names></name></person-group> (<role>Eds</role>) <issue-title>Aquatic Biota of Tropical South America, part 1: Arthropoda.</issue-title><source>San Diego State University, San Diego</source>, <fpage>41</fpage>–<lpage>51</lpage>. <ext-link xlink:type="simple" ext-link-type="uri" xlink:href="https://decapoda.nhm.org/pdfs/31124/31124.pdf">https://decapoda.nhm.org/pdfs/31124/31124.pdf</ext-link></mixed-citation></ref><ref id="B26"><mixed-citation xmlns:xlink="http://www.w3.org/1999/xlink" xlink:type="simple"><person-group><name name-style="western"><surname>Coelho</surname><given-names>PA</given-names></name><name name-style="western"><surname>Ramos-Porto</surname><given-names>M</given-names></name></person-group> (<year>1985</year>) <article-title>Camarões de água doce do Brasil: distribuição geográfica.</article-title><source>Revista brasileira de Zoologia</source><volume>2</volume>(<issue>6</issue>): <fpage>405</fpage>–<lpage>410</lpage>. <ext-link xlink:type="simple" ext-link-type="doi" xlink:href="10.1590/S0101-81751984000200014">https://doi.org/10.1590/S0101-81751984000200014</ext-link></mixed-citation></ref><ref id="B143"><mixed-citation xmlns:xlink="http://www.w3.org/1999/xlink" xlink:type="simple"><person-group><name name-style="western"><surname>Ramos-Porto</surname><given-names>M</given-names></name><name name-style="western"><surname>Coelho</surname><given-names>PA</given-names></name></person-group> (<year>1990</year>) <article-title>Sinopse dos crustáceos decápodos brasileiros (família <tp:taxon-name><tp:taxon-name-part taxon-name-part-type="family">Palaemonidae</tp:taxon-name-part></tp:taxon-name>).</article-title><source>Anais da Sociedade Nordestina de Zoologia</source><volume>3</volume>(<issue>3</issue>): <fpage>93</fpage>–<lpage>111</lpage>.</mixed-citation></ref><ref id="B127"><mixed-citation xmlns:xlink="http://www.w3.org/1999/xlink" xlink:type="simple"><person-group><name name-style="western"><surname>Pereira</surname><given-names>G</given-names></name></person-group> (<year>1997</year>) <article-title>A cladistic analysis of the freshwater shrimps of the family <tp:taxon-name><tp:taxon-name-part taxon-name-part-type="family">Palaemonidae</tp:taxon-name-part></tp:taxon-name> (<tp:taxon-name><tp:taxon-name-part taxon-name-part-type="subphylum">Crustacea</tp:taxon-name-part></tp:taxon-name>, <tp:taxon-name><tp:taxon-name-part taxon-name-part-type="order">Decapoda</tp:taxon-name-part></tp:taxon-name>, <tp:taxon-name><tp:taxon-name-part taxon-name-part-type="infraorder">Caridea</tp:taxon-name-part></tp:taxon-name>).</article-title><source>Acta Biológica Venezuelica</source><volume>17</volume>(<issue>1</issue>): <fpage>1</fpage>–<lpage>69</lpage>. <ext-link xlink:type="simple" ext-link-type="uri" xlink:href="https://decapoda.nhm.org/pdfs/12715/12715.pdf">https://decapoda.nhm.org/pdfs/12715/12715.pdf</ext-link></mixed-citation></ref><ref id="B144"><mixed-citation xmlns:xlink="http://www.w3.org/1999/xlink" xlink:type="simple"><person-group><name name-style="western"><surname>Ramos-Porto</surname><given-names>M</given-names></name><name name-style="western"><surname>Coelho</surname><given-names>PA</given-names></name></person-group> (<year>1999</year>) <article-title><tp:taxon-name><tp:taxon-name-part taxon-name-part-type="class">Malacostraca</tp:taxon-name-part></tp:taxon-name>-<tp:taxon-name><tp:taxon-name-part taxon-name-part-type="superorder">Eucarida</tp:taxon-name-part></tp:taxon-name>-<tp:taxon-name><tp:taxon-name-part taxon-name-part-type="infraorder">Caridea</tp:taxon-name-part></tp:taxon-name> (Alpheiodea excluded).</article-title> In: <person-group><name name-style="western"><surname>Young</surname><given-names>PS</given-names></name></person-group> (<role>Ed.</role>) <issue-title>Catalogue of Crustacea of Brazil.</issue-title><source>Museu Nacional, Rio de Janeiro</source>, <fpage>325</fpage>–<lpage>350</lpage>. [Série Livros, 6]</mixed-citation></ref><ref id="B96"><mixed-citation xmlns:xlink="http://www.w3.org/1999/xlink" xlink:type="simple"><person-group><name name-style="western"><surname>Melo</surname><given-names>GAS</given-names></name></person-group> (<year>2003</year>) <article-title>Famílias <tp:taxon-name><tp:taxon-name-part taxon-name-part-type="family">Atyidae</tp:taxon-name-part></tp:taxon-name>, <tp:taxon-name><tp:taxon-name-part taxon-name-part-type="family">Palaemonidae</tp:taxon-name-part></tp:taxon-name> e <tp:taxon-name><tp:taxon-name-part taxon-name-part-type="family">Sergestidae</tp:taxon-name-part></tp:taxon-name>.</article-title> In: <person-group><name name-style="western"><surname>Melo</surname><given-names>GAS</given-names></name></person-group> (<role>Ed.</role>) <issue-title>Manual de Identificação dos CrustaceaDecapoda de Água Doce do Brasil.</issue-title><source>Editora Loyola, São Paulo</source>, <fpage>289</fpage>–<lpage>415</lpage>.</mixed-citation></ref><ref id="B131"><mixed-citation xmlns:xlink="http://www.w3.org/1999/xlink" xlink:type="simple"><person-group><name name-style="western"><surname>Pileggi</surname><given-names>LG</given-names></name><name name-style="western"><surname>Mantelatto</surname><given-names>FL</given-names></name></person-group> (<year>2010</year>) <article-title>Molecular phylogeny of the freshwater prawn genus <italic><tp:taxon-name><tp:taxon-name-part taxon-name-part-type="genus">Macrobrachium</tp:taxon-name-part></tp:taxon-name></italic> (<tp:taxon-name><tp:taxon-name-part taxon-name-part-type="order">Decapoda</tp:taxon-name-part></tp:taxon-name>, <tp:taxon-name><tp:taxon-name-part taxon-name-part-type="family">Palaemonidae</tp:taxon-name-part></tp:taxon-name>), with emphasis on the relationships among selected American species.</article-title><source>Invertebrate Systematics</source><volume>24</volume>: <fpage>194</fpage>–<lpage>208</lpage>. <ext-link xlink:type="simple" ext-link-type="doi" xlink:href="10.1071/IS09043">https://doi.org/10.1071/IS09043</ext-link></mixed-citation></ref><ref id="B91"><mixed-citation xmlns:xlink="http://www.w3.org/1999/xlink" xlink:type="simple"><person-group><name name-style="western"><surname>Mantelatto</surname><given-names>FL</given-names></name><name name-style="western"><surname>Pileggi</surname><given-names>LG</given-names></name><name name-style="western"><surname>Magalhães</surname><given-names>C</given-names></name><name name-style="western"><surname>Carvalho</surname><given-names>FL</given-names></name><name name-style="western"><surname>Rocha</surname><given-names>SS</given-names></name><name name-style="western"><surname>Mossolin</surname><given-names>EC</given-names></name><name name-style="western"><surname>Rossi</surname><given-names>N</given-names></name><name name-style="western"><surname>Bueno</surname><given-names>SLS</given-names></name></person-group> (<year>2016</year>) Avaliação dos camarões Palemonídeos (<tp:taxon-name><tp:taxon-name-part taxon-name-part-type="order">Decapoda</tp:taxon-name-part></tp:taxon-name>: <tp:taxon-name><tp:taxon-name-part taxon-name-part-type="family">Palaemonidae</tp:taxon-name-part></tp:taxon-name>). Chapter 20. In: Pinheiro MAA, Boos H (Orgs) Livro Vermelho dos Crustáceos do Brasil: Avaliação 2010–2014. Sociedade Brasileira de Carcinologia – SBC, Porto Alegre, RS, 252–267. [466 pp.]</mixed-citation></ref><ref id="B89"><mixed-citation xmlns:xlink="http://www.w3.org/1999/xlink" xlink:type="simple"><person-group><name name-style="western"><surname>Mantelatto</surname><given-names>FL</given-names></name><name name-style="western"><surname>Magalhães</surname><given-names>C</given-names></name><name name-style="western"><surname>Rogers</surname><given-names>DC</given-names></name></person-group> (<year>2020</year>) <article-title><tp:taxon-name><tp:taxon-name-part taxon-name-part-type="order">Decapoda</tp:taxon-name-part></tp:taxon-name>: <tp:taxon-name><tp:taxon-name-part taxon-name-part-type="infraorder">Caridea</tp:taxon-name-part></tp:taxon-name>.</article-title> In: <person-group><name name-style="western"><surname>Damborenena</surname><given-names>C</given-names></name><name name-style="western"><surname>Rogers</surname><given-names>DC</given-names></name><name name-style="western"><surname>Thorp</surname><given-names>JH</given-names></name></person-group> (<role>Eds</role>) <issue-title>Thorp and Covich’s Freshwater Invertebrates (4th edn.</issue-title><source>). – Volume V: Keys to Neotropical and Antarctic Fauna. Academic Press, London</source>, <fpage>904</fpage>–<lpage>917</lpage>. <ext-link xlink:type="simple" ext-link-type="doi" xlink:href="10.1016/B978-0-12-804225-0.00023-X">https://doi.org/10.1016/B978-0-12-804225-0.00023-X</ext-link></mixed-citation></ref><ref id="B174"><mixed-citation xmlns:xlink="http://www.w3.org/1999/xlink" xlink:type="simple"><person-group><name name-style="western"><surname>Villalobos Hiriart</surname><given-names>JL</given-names></name><name name-style="western"><surname>Nates Rodríguez</surname><given-names>JC</given-names></name><name name-style="western"><surname>Cantú Díaz Barriga</surname><given-names>A</given-names></name></person-group> (<year>1989</year>) <article-title>Revisión de los géneros <italic><tp:taxon-name><tp:taxon-name-part taxon-name-part-type="genus">Cryphiops</tp:taxon-name-part></tp:taxon-name></italic> Dana, 1852 y <italic><tp:taxon-name><tp:taxon-name-part taxon-name-part-type="genus">Bithynops</tp:taxon-name-part></tp:taxon-name></italic> Holthuis, 1973, de la família <tp:taxon-name><tp:taxon-name-part taxon-name-part-type="family">Palaemonidae</tp:taxon-name-part></tp:taxon-name> (<tp:taxon-name><tp:taxon-name-part taxon-name-part-type="subphylum">Crustacea</tp:taxon-name-part></tp:taxon-name>, <tp:taxon-name><tp:taxon-name-part taxon-name-part-type="order">Decapoda</tp:taxon-name-part></tp:taxon-name>), y descripción de una especie nueva para el Estado de Chiapas, México. Anales del Instituto de Biología de la Universidad Nacional Autónoma de México, Ser. Zool.</article-title><volume>60</volume>(<issue>2</issue>): <fpage>159</fpage>–<lpage>184</lpage>. <ext-link xlink:type="simple" ext-link-type="uri" xlink:href="https://decapoda.nhm.org/pdfs/26690/26690.pdf">https://decapoda.nhm.org/pdfs/26690/26690.pdf</ext-link></mixed-citation></ref><ref id="B31"><mixed-citation xmlns:xlink="http://www.w3.org/1999/xlink" xlink:type="simple"><person-group><name name-style="western"><surname>De Grave</surname><given-names>S</given-names></name><name name-style="western"><surname>Fransen</surname><given-names>CHJM</given-names></name></person-group> (<year>2011</year>) <article-title>Carideorum catalogus: the recent species of the dendrobranchiate, stenopodidean, procarididean and caridean shrimps (<tp:taxon-name><tp:taxon-name-part taxon-name-part-type="subphylum">Crustacea</tp:taxon-name-part></tp:taxon-name>: <tp:taxon-name><tp:taxon-name-part taxon-name-part-type="order">Decapoda</tp:taxon-name-part></tp:taxon-name>).</article-title><source>Zoologische Mededelingen, Leiden</source><volume>85</volume>(<issue>9</issue>): <fpage>195</fpage>–<lpage>589</lpage>. <ext-link xlink:type="simple" ext-link-type="uri" xlink:href="https://repository.naturalis.nl/pub/403473">https://repository.naturalis.nl/pub/403473</ext-link></mixed-citation></ref><ref id="B48"><mixed-citation xmlns:xlink="http://www.w3.org/1999/xlink" xlink:type="simple"><person-group><name name-style="western"><surname>Gomes Corrêa</surname><given-names>MM</given-names></name></person-group> (<year>1973</year>) <article-title>Descrição de uma espécie nova do gênero <italic><tp:taxon-name><tp:taxon-name-part taxon-name-part-type="genus">Cryphiops</tp:taxon-name-part></tp:taxon-name></italic> (<tp:taxon-name><tp:taxon-name-part taxon-name-part-type="order">Decapoda</tp:taxon-name-part></tp:taxon-name>, <tp:taxon-name><tp:taxon-name-part taxon-name-part-type="suborder">Natantia</tp:taxon-name-part></tp:taxon-name>, <tp:taxon-name><tp:taxon-name-part taxon-name-part-type="family">Palaemonidae</tp:taxon-name-part></tp:taxon-name>).</article-title><source>Revista Brasileira de Biologia</source><volume>33</volume>(<issue>2</issue>): <fpage>169</fpage>–<lpage>173</lpage>. <ext-link xlink:type="simple" ext-link-type="uri" xlink:href="https://decapoda.nhm.org/pdfs/25534/25534.pdf">https://decapoda.nhm.org/pdfs/25534/25534.pdf</ext-link></mixed-citation></ref><ref id="B87"><mixed-citation xmlns:xlink="http://www.w3.org/1999/xlink" xlink:type="simple"><person-group><name name-style="western"><surname>Magalhães</surname><given-names>C</given-names></name><name name-style="western"><surname>Walker</surname><given-names>I</given-names></name></person-group> (<year>1988</year>) <article-title>Larval development and ecological distribution of Central Amazonian palaemonid shrimps (<tp:taxon-name><tp:taxon-name-part taxon-name-part-type="order">Decapoda</tp:taxon-name-part></tp:taxon-name>: <tp:taxon-name><tp:taxon-name-part taxon-name-part-type="infraorder">Caridea</tp:taxon-name-part></tp:taxon-name>).</article-title><source>Crustaceana</source><volume>55</volume>(<issue>3</issue>): <fpage>279</fpage>–<lpage>292</lpage>. <ext-link xlink:type="simple" ext-link-type="doi" xlink:href="10.1163/156854088X00384">https://doi.org/10.1163/156854088X00384</ext-link></mixed-citation></ref><ref id="B128"><mixed-citation xmlns:xlink="http://www.w3.org/1999/xlink" xlink:type="simple"><person-group><name name-style="western"><surname>Pereira</surname><given-names>GA</given-names></name><name name-style="western"><surname>García</surname><given-names>DJV</given-names></name></person-group> (<year>1995</year>) <article-title>Larval development of <italic><tp:taxon-name><tp:taxon-name-part taxon-name-part-type="genus">Macrobrachuym</tp:taxon-name-part> <tp:taxon-name-part taxon-name-part-type="species">reyesi</tp:taxon-name-part></tp:taxon-name></italic> Pereira (<tp:taxon-name><tp:taxon-name-part taxon-name-part-type="order">Decapoda</tp:taxon-name-part></tp:taxon-name>: <tp:taxon-name><tp:taxon-name-part taxon-name-part-type="family">Palaemonidae</tp:taxon-name-part></tp:taxon-name>), with a discussion on the origin of abbreviated development in palaemonids.</article-title><source>Journal of Crustacean Biology</source><volume>15</volume>(<issue>1</issue>): <fpage>117</fpage>–<lpage>133</lpage>. <ext-link xlink:type="simple" ext-link-type="doi" xlink:href="10.1163/193724095X00631">https://doi.org/10.1163/193724095X00631</ext-link></mixed-citation></ref><ref id="B168"><mixed-citation xmlns:xlink="http://www.w3.org/1999/xlink" xlink:type="simple"><person-group><name name-style="western"><surname>Takahashi</surname><given-names>FSC</given-names></name><name name-style="western"><surname>Ribeiro</surname><given-names>MCLB</given-names></name><name name-style="western"><surname>Bergamini</surname><given-names>LL</given-names></name><name name-style="western"><surname>Danieli-Silva</surname><given-names>A</given-names></name><name name-style="western"><surname>Gouveia</surname><given-names>AL</given-names></name><name name-style="western"><surname>Pinheiro</surname><given-names>MAM</given-names></name><name name-style="western"><surname>Guimarães</surname><given-names>LL</given-names></name></person-group> (<year>2019</year>) <article-title>Reserva Ecológica do IBGE: Quatro décadas de produção de dados para a sociedade.</article-title><source>Revista Brasileira de Geografia</source><volume>64</volume>(<issue>1</issue>): <fpage>146</fpage>–<lpage>160</lpage>. <ext-link xlink:type="simple" ext-link-type="doi" xlink:href="10.21579/issn.2526-0375_2019_n1_146-160">https://doi.org/10.21579/issn.2526-0375_2019_n1_146-160</ext-link></mixed-citation></ref></ref-list></tp:taxon-treatment>
