# Supplementary material for: Multigene phylogeny and taxonomic revision of American shrimps of the genus Cryphiops Dana, 1852 (Decapoda, Palaemonidae) implies a proposal for reversal of precedence with Macrobrachium Spence Bate, 1868
Source: Zookeys. 2021 Jul 1;1047:155–98. doi: 10.3897/zookeys.1047.66933 (PMC8266795; doi:10.3897/zookeys.1047.66933)
Supplement: XML Treatment for Macrobrachium luscus [file zookeys.1047.66933-treatment5.xml]

<!DOCTYPE tp:taxon-treatment
  PUBLIC "-//TaxonX//DTD Taxonomic Treatment Publishing DTD v0 20100105//EN" "tax-treatment-NSO.dtd">
<tp:taxon-treatment xmlns:tp="http://www.plazi.org/taxpub"><tp:treatment-meta><kwd-group><label>Taxon classification</label><kwd><named-content xmlns:xlink="http://www.w3.org/1999/xlink" content-type="kingdom">Animalia</named-content></kwd><kwd><named-content xmlns:xlink="http://www.w3.org/1999/xlink" content-type="order">Decapoda</named-content></kwd><kwd><named-content xmlns:xlink="http://www.w3.org/1999/xlink" content-type="family">Palaemonidae</named-content></kwd></kwd-group><mixed-citation publication-type="journal"><person-group><name><surname>Mantelatto</surname><given-names>Fernando L.</given-names></name><name><surname>Pileggi</surname><given-names>Leonardo G.</given-names></name><name><surname>Pantaleão</surname><given-names>João A. F.</given-names></name><name><surname>Magalhães</surname><given-names>Célio</given-names></name><name><surname>Villalobos</surname><given-names>José Luis</given-names></name><name><surname>Álvarez</surname><given-names>Fernando</given-names></name></person-group><article-title>Multigene phylogeny and taxonomic revision of American shrimps of the genus <italic><tp:taxon-name><tp:taxon-name-part taxon-name-part-type="genus" reg="Cryphiops">Cryphiops</tp:taxon-name-part></tp:taxon-name></italic> Dana, 1852 (<tp:taxon-name><tp:taxon-name-part taxon-name-part-type="order">Decapoda</tp:taxon-name-part></tp:taxon-name>, <tp:taxon-name><tp:taxon-name-part taxon-name-part-type="family">Palaemonidae</tp:taxon-name-part></tp:taxon-name>) implies a proposal for reversal of precedence with <italic><tp:taxon-name><tp:taxon-name-part taxon-name-part-type="genus" reg="Macrobrachium">Macrobrachium</tp:taxon-name-part></tp:taxon-name></italic> Spence Bate, 1868</article-title><source>Zookeys</source><day>01</day><month>7</month><year>2021</year><volume>1047</volume><fpage>155</fpage><lpage>198</lpage><pub-id pub-id-type="doi">10.3897/zookeys.1047.66933</pub-id></mixed-citation></tp:treatment-meta><tp:nomenclature><tp:taxon-name><object-id xmlns:xlink="http://www.w3.org/1999/xlink" content-type="arpha" xlink:type="simple">CD580649-0B79-5C4C-A81D-7FDE955D1687</object-id>
                <tp:taxon-name-part taxon-name-part-type="genus" reg="Macrobrachium">Macrobrachium</tp:taxon-name-part>
                <tp:taxon-name-part taxon-name-part-type="species" reg="luscus">luscus</tp:taxon-name-part>
              </tp:taxon-name><tp:taxon-authority>(Holthuis, 1973)</tp:taxon-authority><tp:taxon-status xmlns:xlink="http://www.w3.org/1999/xlink" xlink:type="simple">comb. nov.</tp:taxon-status><tp:nomenclature-citation-list><tp:nomenclature-citation><tp:taxon-name>
                    <tp:taxon-name-part taxon-name-part-type="genus" reg="Bythinops">Bythinops</tp:taxon-name-part> <tp:taxon-name-part taxon-name-part-type="species" reg="luscus">luscus</tp:taxon-name-part></tp:taxon-name><comment>Sbordoni, Argano &amp; Zullini, 1973: 24 (nomen nudum).</comment></tp:nomenclature-citation><tp:nomenclature-citation><tp:taxon-name>
                    <tp:taxon-name-part taxon-name-part-type="genus" reg="Bithynops">Bithynops</tp:taxon-name-part> <tp:taxon-name-part taxon-name-part-type="species" reg="luscus">luscus</tp:taxon-name-part></tp:taxon-name><comment>Holthuis, 1973: 136, figs 1, 2. – <xref ref-type="bibr" rid="B66">Holthuis 1977</xref>: 181. – Hobbs, Hobbs and Daniel 1977: 25 (key), 46, fig. 17. – <xref ref-type="bibr" rid="B146">Reddell 1981</xref>: 108, fig. 15 (map), 319 (in list), 323 (list). – <xref ref-type="bibr" rid="B173">Villalobos 1982</xref>: 217 (in list). – <xref ref-type="bibr" rid="B41">Fitzpatrick 1983</xref>: 217. – <xref ref-type="bibr" rid="B68">Holthuis 1986</xref>: 606 (list). – <xref ref-type="bibr" rid="B69">Holthuis 1993</xref>: 103, fig. 89. – Hobbs III 1993: 20 (list). – <xref ref-type="bibr" rid="B3">Álvarez et al. 1996</xref>: 110, chart 12.2 (list). – <xref ref-type="bibr" rid="B127">Pereira 1997</xref>: 47, table 6 (list). – <xref ref-type="bibr" rid="B44">Fransen et al. 1997</xref>: 15 (catalog). – <xref ref-type="bibr" rid="B75">Jayachandran 2001</xref>: 17, fig. 1. – <xref ref-type="bibr" rid="B121">Palacios-Vargas 2006</xref>: 7 (list). – Mejía-Ortiz et al. 2013: 32, table 1. – <xref ref-type="bibr" rid="B82">Lamoreux et al. 2015</xref>: 306, Appendix 2 (list). – <xref ref-type="bibr" rid="B34">De Grave et al. 2015b</xref>: 7, table 3.</comment></tp:nomenclature-citation><tp:nomenclature-citation><tp:taxon-name>
                    <tp:taxon-name-part taxon-name-part-type="genus" reg="Cryphiops">Cryphiops</tp:taxon-name-part> (<tp:taxon-name-part taxon-name-part-type="subgenus" reg="Bithynops">Bithynops</tp:taxon-name-part>) <tp:taxon-name-part taxon-name-part-type="species" reg="luscus">luscus</tp:taxon-name-part></tp:taxon-name><comment>. – <xref ref-type="bibr" rid="B174">Villalobos Hiriart et al. 1989</xref>: 163, figs 1, 6a, c, 8a. – <xref ref-type="bibr" rid="B175">Villalobos-Hiriart et al. 1993</xref>: 281, table 5 (list). – Hobbs III 1994: 98 (list). – <xref ref-type="bibr" rid="B43">Fransen et al. 2010</xref>: 30, Appendix III (list). – <xref ref-type="bibr" rid="B31">De Grave and Fransen 2011</xref>: 316 (catalog). – <xref ref-type="bibr" rid="B4">Álvarez et al. 2011</xref>: 258, fig. 4a. – <xref ref-type="bibr" rid="B122">Palacios-Vargas and Reddell 2013</xref>: 43 (list). – <xref ref-type="bibr" rid="B123">Palacios-Vargas et al. 2014–2015</xref>: 22. – <xref ref-type="bibr" rid="B141">Quiroz-Martínez et al. 2014</xref>: table S1 (list). – <xref ref-type="bibr" rid="B2">Alvarez and Villalobos 2016</xref>: 250, table 8.1 (list).</comment></tp:nomenclature-citation><tp:nomenclature-citation><tp:taxon-name>
                    <tp:taxon-name-part taxon-name-part-type="genus" reg="Cryphiops">Cryphiops</tp:taxon-name-part> <tp:taxon-name-part taxon-name-part-type="species" reg="luscus">luscus</tp:taxon-name-part></tp:taxon-name><comment>. – <xref ref-type="bibr" rid="B121">Palacios-Vargas 2006</xref>: 7 (list). – <xref ref-type="bibr" rid="B12">Baldari et al. 2010</xref>: 48, fig. 1 (map), 52, table 1. – <xref ref-type="bibr" rid="B15">Botello and Alvarez 2013</xref>: table 1 (list). – <xref ref-type="bibr" rid="B89">Mantelatto et al. 2020</xref>: 915 (key).</comment></tp:nomenclature-citation></tp:nomenclature-citation-list></tp:nomenclature><tp:treatment-sec sec-type="material" id="SECID0E5BAK"><title>Material examined.</title><p>Mexico – <bold>Chiapas</bold> • 8 males, tl 30.5–49.4 mm, 15 ovigerous females, tl 30.8–46.3 mm; Municipality of La Trinitaria, Rancho de San Rafael del Arco, Gruta del Arco; 07 Apr. 1986; J.L. Villalobos leg.; <abbrev xmlns:xlink="http://www.w3.org/1999/xlink" content-type="institution" xlink:title="National Crustacean Collection" id="ABBRID0EGCAK" xlink:type="simple">CNCR</abbrev> 5759.</p></tp:treatment-sec><tp:treatment-sec sec-type="description" id="SECID0ELCAK"><title>Description.</title><p><bold><italic>Rostrum</italic>.</bold> Short, directed slightly downwards, tip directed slightly upwards, reaching or slightly overreaching joint between second and third article of antennular peduncle, and at level of distal third of scaphocerite; upper margin convex over orbit, with 5–8 teeth regularly spaced, first over or slightly behind posterior edge of orbit; lower margin with none or one tooth.</p><p><bold><italic>Cephalon</italic>.</bold> Scaphocerite 2.5 × as long as wide; outer margin straight.</p><p><bold><italic>Carapace</italic>.</bold> Smooth, with minute punctuations; antennal spine small, slightly overreaching lower portion of orbit; hepatic spine absent. Lower orbital angle obtuse, moderately pronounced.</p><p><bold><italic><tp:taxon-name><tp:taxon-name-part taxon-name-part-type="genus" reg="Pereiopods">Pereiopods</tp:taxon-name-part></tp:taxon-name></italic>.</bold><abbrev xmlns:xlink="http://www.w3.org/1999/xlink" xlink:title="first pereiopods" id="ABBRID0EQDAK" xlink:type="simple">P1</abbrev> slender, reaching with nearly entire chelae beyond scaphocerite; fingers slightly longer than palm; chelae 2/3 length of carpus. <abbrev xmlns:xlink="http://www.w3.org/1999/xlink" xlink:title="second pereiopod" id="ABBRID0EUDAK" xlink:type="simple">P2</abbrev> moderately robust, with several spines, equal in form and size, reaching with proximal third of carpus beyond scaphocerite; ischium evidently shorter than merus; merus as long as carpus; carpus as long as palm, with basal constriction; propodus 2 × as long as dactylus, 2 × as long as carpus; palm inflated, nearly 3 × as long as high; fingers as long as palm, with numerous small spinules; cutting edge with two denticles of same size in both teeth. <abbrev xmlns:xlink="http://www.w3.org/1999/xlink" xlink:title="third pereiopod" id="ABBRID0EYDAK" xlink:type="simple">P3</abbrev>–<abbrev xmlns:xlink="http://www.w3.org/1999/xlink" xlink:title="fifth pereiopod" id="ABBRID0E3DAK" xlink:type="simple">P5</abbrev> with all joints covered with row of small spinules on the lower margin; <abbrev xmlns:xlink="http://www.w3.org/1999/xlink" xlink:title="third pereiopod" id="ABBRID0EAEAK" xlink:type="simple">P3</abbrev> reaching with entire dactylus beyond scaphocerite, propodus 2 × as long as dactylus, propodus slightly longer than merus; <abbrev xmlns:xlink="http://www.w3.org/1999/xlink" xlink:title="fourth pereiopod" id="ABBRID0EEEAK" xlink:type="simple">P4</abbrev> reaching with tip of dactylus end of scaphocerite, propodus 3 × as long as dactylus, propodus slightly longer than merus; <abbrev xmlns:xlink="http://www.w3.org/1999/xlink" xlink:title="fifth pereiopod" id="ABBRID0EIEAK" xlink:type="simple">P5</abbrev> reaching with tip of dactylus half-length of scaphocerite, propodus 3 × as long as dactylus, propodus slightly longer than merus.</p><p><bold><italic>Pleon</italic>.</bold> Smooth. Somite 5 with posteroventral angle of pleuron acute; somite 6 nearly 2 × as long as somite 5. Inter-uropodal sclerite without, keel-shaped pre-anal carinae.</p><p><bold><italic>Pleopods</italic>.</bold><abbrev xmlns:xlink="http://www.w3.org/1999/xlink" xlink:title="Pleopods: ratio appendix masculina/appendix interna of the second pair" id="ABBRID0E1EAK" xlink:type="simple">PL2</abbrev> with appendix masculina 2 × as long as appendix interna.</p><p><bold><italic>Uropods</italic>.</bold> Exopodite with mobile spines as long as spiniform projection of outer margin.</p><p><bold><italic>Telson</italic>.</bold> Broad, smooth, slightly longer than abdominal somite 6, bearing two pairs of dorsal spinules closer to posterior margin of telson. Posterior margin ending in moderately acute triangular point, with several plumose setae and two pairs of posterior spinules, inner pair overreaching end of telson.</p></tp:treatment-sec><tp:treatment-sec sec-type="description" id="SECID0EMFAK"><title>Size.</title><p>See in material examined.</p></tp:treatment-sec><tp:treatment-sec sec-type="Color" id="SECID0ERFAK"><title>Color.</title><p>Whitish to transparent.</p></tp:treatment-sec><tp:treatment-sec sec-type="type locality" id="SECID0EWFAK"><title>Type locality.</title><p>México, Chiapas, Municipality of La Trinitaria, Gruta del Arco, El Rancho de San Rafael Del Arco, Lagunas de Montebello, altitude 1,470 m. Recent visits to the type locality showed an increasing contamination in the lakes that supply water to the underground stream of the Gruta del Arco, and the collections of specimens were not successful, at least in the closest access to the water pools. Possibly, <italic><tp:taxon-name><tp:taxon-name-part taxon-name-part-type="genus" reg="Macrobrachium">M.</tp:taxon-name-part> <tp:taxon-name-part taxon-name-part-type="species" reg="luscus">luscus</tp:taxon-name-part></tp:taxon-name></italic> comb. nov. is seriously threatened.</p></tp:treatment-sec><tp:treatment-sec sec-type="distribution" id="SECID0EHGAK"><title>Distribution.</title><p>Only known from the type locality (<xref ref-type="bibr" rid="B65">Holthuis 1973</xref>; present paper).</p></tp:treatment-sec><tp:treatment-sec sec-type="Life cycle" id="SECID0ERGAK"><title>Life cycle.</title><p>This is a cave species exclusive of inland waters, therefore independent of brackish to complete its life cycle. The eggs are few and large: 1.8–2.4 mm (<xref ref-type="bibr" rid="B174">Villalobos Hiriart et al. 1989</xref>). The duration of the embryonic development is probably long and with few larval stages following the pattern of other inland species.</p></tp:treatment-sec><tp:treatment-sec sec-type="remarks" id="SECID0E2GAK"><title>Remarks.</title><p>This species is similar to <italic><tp:taxon-name><tp:taxon-name-part taxon-name-part-type="genus" reg="Macrobrachium">Macrobrachium</tp:taxon-name-part> <tp:taxon-name-part taxon-name-part-type="species" reg="valdonii">valdonii</tp:taxon-name-part></tp:taxon-name></italic> nom. nov., comb. nov., which is the other hypogean species with abbreviated development and without hepatic spine. The most remarkable differences between them concerns the length of the rostrum, and the proportion of the articles of second pereiopod (Table <xref ref-type="table" rid="T2">2</xref>). In <italic><tp:taxon-name><tp:taxon-name-part taxon-name-part-type="genus" reg="Macrobrachium">M.</tp:taxon-name-part> <tp:taxon-name-part taxon-name-part-type="species" reg="luscus">luscus</tp:taxon-name-part></tp:taxon-name></italic> comb. nov., the rostrum is short, reaching or slightly overreaching joint between second and third article of antennular peduncle, and at level of distal third of scaphocerite. The ischium of the second pereiopod is evidently shorter than the merus, and the dactyl is little longer or as long as palm. In <italic><tp:taxon-name><tp:taxon-name-part taxon-name-part-type="genus" reg="Macrobrachium">M.</tp:taxon-name-part> <tp:taxon-name-part taxon-name-part-type="species" reg="valdonii">valdonii</tp:taxon-name-part></tp:taxon-name></italic> nom. nov., comb. nov., the rostrum is longer, reaching the third article of antennular peduncle and the distal border of scaphocerite; the ischium of the second pereiopod is slightly shorter than the merus, and the dactyl is slightly shorter than the palm.</p></tp:treatment-sec><tp:treatment-sec><!--Section generated to contain objects referenced in tp:taxon-treatment.--><table-wrap id="T2" position="float" orientation="portrait"><label>Table 2.</label><caption><p>Morphological comparison of key characters for the species previously included in the genus <italic><tp:taxon-name><tp:taxon-name-part taxon-name-part-type="genus" reg="Cryphiops">Cryphiops</tp:taxon-name-part></tp:taxon-name></italic> Dana, 1852.</p></caption><table id="TID0EC3EK" rules="all"><tbody><tr><th rowspan="1" colspan="1"/><th rowspan="1" colspan="1"><italic><tp:taxon-name><tp:taxon-name-part taxon-name-part-type="genus" reg="Macrobrachium">M.</tp:taxon-name-part> <tp:taxon-name-part taxon-name-part-type="species" reg="alevillalobosi">alevillalobosi</tp:taxon-name-part></tp:taxon-name></italic> nom. nov., comb. nov.</th><th rowspan="1" colspan="1"><italic><tp:taxon-name><tp:taxon-name-part taxon-name-part-type="genus" reg="Macrobrachium">M.</tp:taxon-name-part> <tp:taxon-name-part taxon-name-part-type="species" reg="caementarius">caementarius</tp:taxon-name-part></tp:taxon-name></italic> (Molina, 1782), comb. nov.</th><th rowspan="1" colspan="1"><italic><tp:taxon-name><tp:taxon-name-part taxon-name-part-type="genus" reg="Macrobrachium">M.</tp:taxon-name-part> <tp:taxon-name-part taxon-name-part-type="species" reg="candango">candango</tp:taxon-name-part></tp:taxon-name></italic> nom. nov., comb. nov.</th><th rowspan="1" colspan="1"><italic><tp:taxon-name><tp:taxon-name-part taxon-name-part-type="genus" reg="Macrobrachium">M.</tp:taxon-name-part> <tp:taxon-name-part taxon-name-part-type="species" reg="luscus">luscus</tp:taxon-name-part></tp:taxon-name></italic> (Holthuis, 1973), comb. nov.</th><th rowspan="1" colspan="1"><italic><tp:taxon-name><tp:taxon-name-part taxon-name-part-type="genus" reg="Macrobrachium">M.</tp:taxon-name-part> <tp:taxon-name-part taxon-name-part-type="species" reg="perspicax">perspicax</tp:taxon-name-part></tp:taxon-name></italic> (Holthuis, 1977), comb. nov.</th><th rowspan="1" colspan="1"><italic><tp:taxon-name><tp:taxon-name-part taxon-name-part-type="genus" reg="Macrobrachium">M.</tp:taxon-name-part> <tp:taxon-name-part taxon-name-part-type="species" reg="valdonii">valdonii</tp:taxon-name-part></tp:taxon-name></italic> nom. nov., comb. nov.</th></tr><tr><td rowspan="1" colspan="1">
                        <bold>Rostrum</bold>
                      </td><td rowspan="1" colspan="1">Reaching slightly beyond first third of ultimate article of antennular peduncle, and at level of distal fourth of scaphocerite. Upper margin with 6–9 teeth regularly spaced, first one behind of posterior edge of orbit; lower margin with 1–3 teeth</td><td rowspan="1" colspan="1">Reaching or slightly beyond the first article of antennular peduncle, and at level of proximal third of scaphocerite. Upper margin with 6–8 teeth regularly spaced, first one or two behind of posterior edge of orbit; lower margin with 0–4 teeth</td><td rowspan="1" colspan="1">Reaching end of antennular peduncle, and little before the distal margin of scaphocerite. Upper margin convex over orbit, with 7 teeth, first and sometimes the second, slightly behind posterior edge of orbit; lower margin with 1 tooth</td><td rowspan="1" colspan="1">Reaching or slightly overreaching joint between second and third article of antennular peduncle, and at level of distal third of scaphocerite. Upper margin convex over orbit, with 5–8 teeth regularly spaced, first over or slightly behind posterior edge of orbit; lower margin with 0–1 tooth</td><td rowspan="1" colspan="1">Reaching joint between second and third articles of antennular peduncle, and at level of distal third of scaphocerite. Upper margin with 5–8 teeth regularly spaced, first one at level or slithy behind posterior edge of orbit; lower margin with 1 or 2, rarely 3 teeth</td><td rowspan="1" colspan="1">Almost reaching the third article of antennular peduncle, and before the distal border of scaphocerite. Upper margin with 8 teeth, lack teeth in postorbital position and on ventral margin</td></tr><tr><td rowspan="1" colspan="1">
                        <bold>Eyes</bold>
                      </td><td rowspan="1" colspan="1">Cornea normal and larger than the peduncle</td><td rowspan="1" colspan="1">Cornea normal and larger than the peduncle</td><td rowspan="1" colspan="1">Cornea normal and larger than the peduncle</td><td rowspan="1" colspan="1">Cornea reduced, smaller than the peduncle</td><td rowspan="1" colspan="1">Cornea normal and larger than the peduncle</td><td rowspan="1" colspan="1">Cornea with a small apical black point, smaller than the peduncle</td></tr><tr><td rowspan="1" colspan="1">
                        <bold>Scaphocerite</bold>
                      </td><td rowspan="1" colspan="1">2.6 × as long as wide</td><td rowspan="1" colspan="1">2 × as long as wide</td><td rowspan="1" colspan="1">2.5 × as long as wide</td><td rowspan="1" colspan="1">2.5 × as long as wide (Holthuis, 1973)</td><td rowspan="1" colspan="1">2.6 × as long as wide</td><td rowspan="1" colspan="1">2.4 × as long as wide</td></tr><tr><td rowspan="1" colspan="1">
                        <bold>Lower orbital angle</bold>
                      </td><td rowspan="1" colspan="1">Rounded, moderately pronounced</td><td rowspan="1" colspan="1">Rounded, pronounced, as long as antennal spine</td><td rowspan="1" colspan="1">Subacute, strongly pronounced</td><td rowspan="1" colspan="1">Obtuse, moderately pronounced</td><td rowspan="1" colspan="1">Subacute, moderately pronounced</td><td rowspan="1" colspan="1">Subacute, moderately pronounced</td></tr><tr><td rowspan="1" colspan="1">
                        <bold>Antennal spine</bold>
                      </td><td rowspan="1" colspan="1">In the middle of the lower orbital angle</td><td rowspan="1" colspan="1">Little below the lower orbital angle</td><td rowspan="1" colspan="1">Little below the lower orbital angle</td><td rowspan="1" colspan="1">Little below the lower orbital angle</td><td rowspan="1" colspan="1">Little below the lower orbital angle</td><td rowspan="1" colspan="1">Below the lower orbital angle</td></tr><tr><td rowspan="1" colspan="1">
                        <bold>First male pereiopod</bold>
                      </td><td rowspan="1" colspan="1">Reaching with distal third of carpus beyond scaphocerite</td><td rowspan="1" colspan="1">Reaching with the larger part of the carpus beyond scaphocerite</td><td rowspan="1" colspan="1">Reaching with almost half length of carpus beyond scaphocerite</td><td rowspan="1" colspan="1">Reaching with nearly entire chelae beyond scaphocerite</td><td rowspan="1" colspan="1">Reaching with nearly entire chelae or small part of carpus beyond scaphocerite</td><td rowspan="1" colspan="1">Reaching with the palm beyond scaphocerite</td></tr><tr><td rowspan="1" colspan="1">
                        <bold>Second male pereiopod</bold>
                      </td><td rowspan="1" colspan="1">Equal in form and size, reaching with distal third of merus beyond scaphocerite; ischium 0.75× length of merus; merus as long as carpus; carpus as long as palm, with slight basal constriction; propodus 2.5× as long as dactylus, and 1.6× as long as carpus; palm compressed, nearly 5× as long as high; fingers 0.62× length of palm</td><td rowspan="1" colspan="1">Different in form and size. Largest reaching with half of merus beyond scaphocerite; ischium, merus and carpus are covered with spinules, smaller than those of the chela; ischium more than 0.5× length of merus; merus longer than carpus; carpus slightly less 0.5× length of palm, with strong basal constriction; propodus 2.5× as long as dactylus, and 3.3× as long as carpus; palm compressed, nearly 2.3× as long as high; fingers 0.75× length of palm, little gaping</td><td rowspan="1" colspan="1">Similar in shape, different in size. Largest, reaching with distal portion of merus beyond scaphocerite; ischium nearly as long as merus; merus as long as carpus; carpus slightly shorter than palm; propodus 2.5× the length of dactylus, 2× as long as carpus; palm inflated, less than 3× as long as high; fingers 0.71× the lenght of palm</td><td rowspan="1" colspan="1">Equal in form and size, reaching with proximal third of carpus beyond scaphocerite; ischium evidently shorter than merus; merus as long as carpus; carpus as long as palm, with moderate basal constriction; propodus 2× as long as dactylus, 2× as long as carpus; palm inflated, less than 3× as long as high; fingers little longer or as long as palm</td><td rowspan="1" colspan="1">Equal in form and size, reaching with proximal third of carpus beyond scaphocerite; ischium slightly shorter than merus; merus as long as carpus; carpus as long as palm, with a moderate basal constriction; propodus 2.2× as long as dactylus, 2× as long as carpus; palm inflated, 3× as long as high; fingers slightly shorter (0.8) than palm</td><td rowspan="1" colspan="1">Subequal in size, reaching with half of carpus beyond scaphocerite; ischium 0.9× merus; carpus 0.8× as long as merus and 0.85× palm length; propodus 1.5× as long as dactylus, 2.5× as long as carpus; palm 3.3× as long as high and 0.8× of dactylus length</td></tr><tr><td rowspan="1" colspan="1">
                        <bold>Appendix masculina</bold>
                      </td><td rowspan="1" colspan="1">Almost as long than endopod of second pleopod. Setae thick and short</td><td rowspan="1" colspan="1">Little longer than half endopod length of second pleopod. Setae thick and short</td><td rowspan="1" colspan="1">Shorter than endopod of second pleopod.</td><td rowspan="1" colspan="1">Shorter than endopod of second pleopod. Setae thick and short</td><td rowspan="1" colspan="1">Shorter than endopod of second pleopod. Setae slender and long</td><td rowspan="1" colspan="1">Shorter than endopod of second pleopod</td></tr><tr><td rowspan="1" colspan="1">
                        <bold>Inter-uropodial sclerite</bold>
                      </td><td rowspan="1" colspan="1">Without keel-shaped pre-anal carinae</td><td rowspan="1" colspan="1"/><td rowspan="1" colspan="1">With strong, keel-shaped pre-anal carinae</td><td rowspan="1" colspan="1">Without keel-shaped pre-anal carinae</td><td rowspan="1" colspan="1">Without keel-shaped pre-anal carinae</td><td rowspan="1" colspan="1">Without keel-shaped pre-anal carinae</td></tr></tbody></table></table-wrap></tp:treatment-sec><ref-list><ref id="B66"><mixed-citation xmlns:xlink="http://www.w3.org/1999/xlink" xlink:type="simple"><person-group><name name-style="western"><surname>Holthuis</surname><given-names>LB</given-names></name></person-group> (<year>1977</year>) <article-title>Cave Shrimps (<tp:taxon-name><tp:taxon-name-part taxon-name-part-type="subphylum">Crustacea</tp:taxon-name-part></tp:taxon-name>, <tp:taxon-name><tp:taxon-name-part taxon-name-part-type="order">Decapoda</tp:taxon-name-part></tp:taxon-name>, <tp:taxon-name><tp:taxon-name-part taxon-name-part-type="suborder">Natantia</tp:taxon-name-part></tp:taxon-name>) from Mexico. In: Subterranean Fauna of Mexico, Part III.</article-title><source>Problemi Attuali di Scienza e di Cultura, Quaderni Accademia Nazionale dei Lincei</source><volume>171</volume>: <fpage>173</fpage>–<lpage>195</lpage>. <ext-link xlink:type="simple" ext-link-type="uri" xlink:href="https://decapoda.nhm.org/references/pdfpick.html?id=25798%26pdfroot=https://decapoda.nhm.org/pdfs">https://decapoda.nhm.org/references/pdfpick.html?id=25798&amp;pdfroot=https://decapoda.nhm.org/pdfs</ext-link></mixed-citation></ref><ref id="B146"><mixed-citation xmlns:xlink="http://www.w3.org/1999/xlink" xlink:type="simple"><person-group><name name-style="western"><surname>Reddell</surname><given-names>JR</given-names></name></person-group> (<year>1981</year>) <article-title>A review of the cavernicole fauna of Mexico, Guatemala and Belize.</article-title><source>Association for Mexican Cave Studies Bulletin</source><volume>27</volume>: <fpage>1</fpage>–<lpage>109</lpage>. <ext-link xlink:type="simple" ext-link-type="uri" xlink:href="http://hdl.handle.net/2152/29949">http://hdl.handle.net/2152/29949</ext-link></mixed-citation></ref><ref id="B173"><mixed-citation xmlns:xlink="http://www.w3.org/1999/xlink" xlink:type="simple"><person-group><name name-style="western"><surname>Villalobos</surname><given-names>FA</given-names></name></person-group> (<year>1982</year>) <article-title><tp:taxon-name><tp:taxon-name-part taxon-name-part-type="order">Decapoda</tp:taxon-name-part></tp:taxon-name>.</article-title> In: <person-group><name name-style="western"><surname>Hulbert</surname><given-names>SH</given-names></name><name name-style="western"><surname>Villalobos-Figueroa</surname><given-names>A</given-names></name></person-group> (<role>Eds</role>) <issue-title>Aquatic Biota of Mexico, Central America and West Indies.</issue-title><source>San Diego State University, San Diego</source>, <fpage>215</fpage>–<lpage>239</lpage>.</mixed-citation></ref><ref id="B41"><mixed-citation xmlns:xlink="http://www.w3.org/1999/xlink" xlink:type="simple"><person-group><name name-style="western"><surname>Fitzpatrick</surname><given-names>Jr JF</given-names></name></person-group> (<year>1983</year>) <source>How to Know the Freshwater <tp:taxon-name><tp:taxon-name-part taxon-name-part-type="subphylum">Crustacea</tp:taxon-name-part></tp:taxon-name>. The Pictured Key Nature Series. Wm. C.</source><publisher-name>Brown Company Publishers</publisher-name>, <publisher-loc>Dubuque, Iowa</publisher-loc>, <size units="page">227 pp</size>. [According to LB Holthuis’ notes – not examined]</mixed-citation></ref><ref id="B68"><mixed-citation xmlns:xlink="http://www.w3.org/1999/xlink" xlink:type="simple"><person-group><name name-style="western"><surname>Holthuis</surname><given-names>LB</given-names></name></person-group> (<year>1986</year>) <article-title><tp:taxon-name><tp:taxon-name-part taxon-name-part-type="order">Decapoda</tp:taxon-name-part></tp:taxon-name>.</article-title> In: <person-group><name name-style="western"><surname>Botosaneau</surname><given-names>L</given-names></name></person-group> (<role>Ed.</role>) <issue-title>Stygofauna Mundi.</issue-title><source>A Faunistic, Distributional, and Ecological Synthesis of the World Fauna Inhabiting Subterreanean Waters (Including the Marine Intertidal). E. J. Brill/Dr. W. Backhuys, Leiden</source>, <fpage>589</fpage>–<lpage>615</lpage>. <ext-link xlink:type="simple" ext-link-type="uri" xlink:href="https://decapoda.nhm.org/pdfs/29692/29692.pdf">https://decapoda.nhm.org/pdfs/29692/29692.pdf</ext-link></mixed-citation></ref><ref id="B69"><mixed-citation xmlns:xlink="http://www.w3.org/1999/xlink" xlink:type="simple"><person-group><name name-style="western"><surname>Holthuis</surname><given-names>LB</given-names></name></person-group> (<year>1993</year>) <source>The Recent Genera of the Caridean and Stenopodidean Shrimps (<tp:taxon-name><tp:taxon-name-part taxon-name-part-type="subphylum">Crustacea</tp:taxon-name-part></tp:taxon-name>, <tp:taxon-name><tp:taxon-name-part taxon-name-part-type="order">Decapoda</tp:taxon-name-part></tp:taxon-name>): With an Appendix on the Order <tp:taxon-name><tp:taxon-name-part taxon-name-part-type="order">Amphionidacea</tp:taxon-name-part></tp:taxon-name>.</source><publisher-name>Nationaal Natuurhistorisch Museum</publisher-name>, <publisher-loc>Leiden</publisher-loc>, <size units="page">328 pp</size>. <ext-link xlink:type="simple" ext-link-type="doi" xlink:href="10.5962/bhl.title.152891">https://doi.org/10.5962/bhl.title.152891</ext-link></mixed-citation></ref><ref id="B3"><mixed-citation xmlns:xlink="http://www.w3.org/1999/xlink" xlink:type="simple"><person-group><name name-style="western"><surname>Álvarez</surname><given-names>F</given-names></name><name name-style="western"><surname>Villalobos</surname><given-names>JL</given-names></name><name name-style="western"><surname>Lira</surname><given-names>E</given-names></name></person-group> (<year>1996</year>) <article-title><tp:taxon-name><tp:taxon-name-part taxon-name-part-type="order">Decapoda</tp:taxon-name-part></tp:taxon-name>.</article-title> In: <person-group><name name-style="western"><surname>Llorente Bousquets</surname><given-names>JE</given-names></name><name name-style="western"><surname>García Aldrete</surname><given-names>AN</given-names></name><name name-style="western"><surname>Gonzáles Soriano</surname><given-names>E</given-names></name></person-group> (<role>Eds</role>) <issue-title>Biodiversidade, Taxonomía y Biogeografia de Artrópodos de México: Hacia una Síntesis de su Conocimiento.</issue-title><source>UNAM, México</source>, <fpage>103</fpage>–<lpage>129</lpage>.</mixed-citation></ref><ref id="B127"><mixed-citation xmlns:xlink="http://www.w3.org/1999/xlink" xlink:type="simple"><person-group><name name-style="western"><surname>Pereira</surname><given-names>G</given-names></name></person-group> (<year>1997</year>) <article-title>A cladistic analysis of the freshwater shrimps of the family <tp:taxon-name><tp:taxon-name-part taxon-name-part-type="family">Palaemonidae</tp:taxon-name-part></tp:taxon-name> (<tp:taxon-name><tp:taxon-name-part taxon-name-part-type="subphylum">Crustacea</tp:taxon-name-part></tp:taxon-name>, <tp:taxon-name><tp:taxon-name-part taxon-name-part-type="order">Decapoda</tp:taxon-name-part></tp:taxon-name>, <tp:taxon-name><tp:taxon-name-part taxon-name-part-type="infraorder">Caridea</tp:taxon-name-part></tp:taxon-name>).</article-title><source>Acta Biológica Venezuelica</source><volume>17</volume>(<issue>1</issue>): <fpage>1</fpage>–<lpage>69</lpage>. <ext-link xlink:type="simple" ext-link-type="uri" xlink:href="https://decapoda.nhm.org/pdfs/12715/12715.pdf">https://decapoda.nhm.org/pdfs/12715/12715.pdf</ext-link></mixed-citation></ref><ref id="B44"><mixed-citation xmlns:xlink="http://www.w3.org/1999/xlink" xlink:type="simple"><person-group><name name-style="western"><surname>Fransen</surname><given-names>CHJM</given-names></name><name name-style="western"><surname>Holthuis</surname><given-names>LB</given-names></name><name name-style="western"><surname>Adema</surname><given-names>JPHM</given-names></name></person-group> (<year>1997</year>) <article-title>Type-catalogue of the decapod <tp:taxon-name><tp:taxon-name-part taxon-name-part-type="subphylum">Crustacea</tp:taxon-name-part></tp:taxon-name> in the collections of the Nationaal Natuurhistorisch Museum, with appendices of pre-1900 collectors and material.</article-title><source>Zoologische Verhandelingen, Leiden</source><volume>311</volume>: <fpage>1</fpage>–<lpage>344</lpage>. <ext-link xlink:type="simple" ext-link-type="uri" xlink:href="https://repository.naturalis.nl/pub/317736">https://repository.naturalis.nl/pub/317736</ext-link></mixed-citation></ref><ref id="B75"><mixed-citation xmlns:xlink="http://www.w3.org/1999/xlink" xlink:type="simple"><person-group><name name-style="western"><surname>Jayachandran</surname><given-names>KV</given-names></name></person-group> (<year>2001</year>) <source>Palaemonid Prawns – Biodiversity, Taxonomy, Biology and Management.</source><publisher-name>Science Publishers Inc.</publisher-name>, <publisher-loc>Enfield (NH)</publisher-loc>, <size units="page">624 pp</size>.</mixed-citation></ref><ref id="B121"><mixed-citation xmlns:xlink="http://www.w3.org/1999/xlink" xlink:type="simple"><person-group><name name-style="western"><surname>Palacios-Vargas</surname><given-names>JG</given-names></name></person-group> (<year>2006</year>) <article-title>Quelques actualités sur la biospéléologie de Mexique.</article-title><source>Mundos Subterráneos UMAE</source><volume>17</volume>: <fpage>1</fpage>–<lpage>16</lpage>. <ext-link xlink:type="simple" ext-link-type="uri" xlink:href="http://www.mexicancaves.org/other/mundos17.pdf">http://www.mexicancaves.org/other/mundos17.pdf</ext-link></mixed-citation></ref><ref id="B82"><mixed-citation xmlns:xlink="http://www.w3.org/1999/xlink" xlink:type="simple"><person-group><name name-style="western"><surname>Lamoreux</surname><given-names>JF</given-names></name><name name-style="western"><surname>McKnight</surname><given-names>MW</given-names></name><name name-style="western"><surname>Cabrera Hernandez</surname><given-names>R</given-names></name></person-group> (<year>2015</year>) Amphibian Alliance for Zero Extinction Sites in Chiapas and Oaxaca. Gland, Switzerland: IUCN, [xxiv +] 320 pp. [Occasional Paper of the IUCN Species Survival Commission No. 53] <ext-link xlink:type="simple" ext-link-type="doi" xlink:href="10.2305/IUCN.CH.2015.SSC-OP.53.en">https://doi.org/10.2305/IUCN.CH.2015.SSC-OP.53.en</ext-link></mixed-citation></ref><ref id="B34"><mixed-citation xmlns:xlink="http://www.w3.org/1999/xlink" xlink:type="simple"><person-group><name name-style="western"><surname>De Grave</surname><given-names>S</given-names></name><name name-style="western"><surname>Smith</surname><given-names>KG</given-names></name><name name-style="western"><surname>Adeler</surname><given-names>NA</given-names></name><name name-style="western"><surname>Allen</surname><given-names>DJ</given-names></name><name name-style="western"><surname>Álvarez</surname><given-names>F</given-names></name><name name-style="western"><surname>Anker</surname><given-names>A</given-names></name><name name-style="western"><surname>Cai</surname><given-names>Y</given-names></name><name name-style="western"><surname>Carrizo</surname><given-names>SF</given-names></name><name name-style="western"><surname>Klotz</surname><given-names>W</given-names></name><name name-style="western"><surname>Mantelatto</surname><given-names>FL</given-names></name><name name-style="western"><surname>Page</surname><given-names>TJ</given-names></name><name name-style="western"><surname>Shy</surname><given-names>J-Y</given-names></name><name name-style="western"><surname>Villalobos</surname><given-names>JL</given-names></name><name name-style="western"><surname>Wowor</surname><given-names>D</given-names></name></person-group> (<year>2015b</year>) Dead shrimp blues: a global assessment of extinction risk in freshwater shrimps (<tp:taxon-name><tp:taxon-name-part taxon-name-part-type="subphylum">Crustacea</tp:taxon-name-part></tp:taxon-name>: <tp:taxon-name><tp:taxon-name-part taxon-name-part-type="order">Decapoda</tp:taxon-name-part></tp:taxon-name>: <tp:taxon-name><tp:taxon-name-part taxon-name-part-type="infraorder">Caridea</tp:taxon-name-part></tp:taxon-name>). PLoS ONE 10(3): e0120198. <ext-link xlink:type="simple" ext-link-type="doi" xlink:href="10.1371/journal.pone.0120198">https://doi.org/10.1371/journal.pone.0120198</ext-link></mixed-citation></ref><ref id="B174"><mixed-citation xmlns:xlink="http://www.w3.org/1999/xlink" xlink:type="simple"><person-group><name name-style="western"><surname>Villalobos Hiriart</surname><given-names>JL</given-names></name><name name-style="western"><surname>Nates Rodríguez</surname><given-names>JC</given-names></name><name name-style="western"><surname>Cantú Díaz Barriga</surname><given-names>A</given-names></name></person-group> (<year>1989</year>) <article-title>Revisión de los géneros <italic><tp:taxon-name><tp:taxon-name-part taxon-name-part-type="genus">Cryphiops</tp:taxon-name-part></tp:taxon-name></italic> Dana, 1852 y <italic><tp:taxon-name><tp:taxon-name-part taxon-name-part-type="genus">Bithynops</tp:taxon-name-part></tp:taxon-name></italic> Holthuis, 1973, de la família <tp:taxon-name><tp:taxon-name-part taxon-name-part-type="family">Palaemonidae</tp:taxon-name-part></tp:taxon-name> (<tp:taxon-name><tp:taxon-name-part taxon-name-part-type="subphylum">Crustacea</tp:taxon-name-part></tp:taxon-name>, <tp:taxon-name><tp:taxon-name-part taxon-name-part-type="order">Decapoda</tp:taxon-name-part></tp:taxon-name>), y descripción de una especie nueva para el Estado de Chiapas, México. Anales del Instituto de Biología de la Universidad Nacional Autónoma de México, Ser. Zool.</article-title><volume>60</volume>(<issue>2</issue>): <fpage>159</fpage>–<lpage>184</lpage>. <ext-link xlink:type="simple" ext-link-type="uri" xlink:href="https://decapoda.nhm.org/pdfs/26690/26690.pdf">https://decapoda.nhm.org/pdfs/26690/26690.pdf</ext-link></mixed-citation></ref><ref id="B175"><mixed-citation xmlns:xlink="http://www.w3.org/1999/xlink" xlink:type="simple"><person-group><name name-style="western"><surname>Villalobos Hiriart</surname><given-names>JL</given-names></name><name name-style="western"><surname>Cantú Díaz-Barriga</surname><given-names>A</given-names></name><name name-style="western"><surname>Lira-Fernández</surname><given-names>E</given-names></name></person-group> (<year>1993</year>) <article-title>Los crustáceos de agua dulce de México. Revista de la Sociedade Mexicana de Historia Natural, Vol. Esp.</article-title><volume>44</volume>: <fpage>297</fpage>–<lpage>290</lpage>.</mixed-citation></ref><ref id="B43"><mixed-citation xmlns:xlink="http://www.w3.org/1999/xlink" xlink:type="simple"><person-group><name name-style="western"><surname>Fransen</surname><given-names>CHJM</given-names></name><name name-style="western"><surname>De Grave</surname><given-names>S</given-names></name><name name-style="western"><surname>Ng</surname><given-names>PKL</given-names></name></person-group> (<year>2010</year>) <source>In memorian of Lipke Bijdeley Holthuis. In: Fransen CHJM, De Grave S, Ng PKL (Eds) Lipke Bijdeley Holthuis Memorial Volume.</source><publisher-name>Brill</publisher-name>, <publisher-loc>Leiden</publisher-loc>, <size units="page">75 pp</size>. [Crustaceana Monographs 14] <ext-link xlink:type="simple" ext-link-type="doi" xlink:href="10.1163/9789047427759_002">https://doi.org/10.1163/9789047427759_002</ext-link></mixed-citation></ref><ref id="B31"><mixed-citation xmlns:xlink="http://www.w3.org/1999/xlink" xlink:type="simple"><person-group><name name-style="western"><surname>De Grave</surname><given-names>S</given-names></name><name name-style="western"><surname>Fransen</surname><given-names>CHJM</given-names></name></person-group> (<year>2011</year>) <article-title>Carideorum catalogus: the recent species of the dendrobranchiate, stenopodidean, procarididean and caridean shrimps (<tp:taxon-name><tp:taxon-name-part taxon-name-part-type="subphylum">Crustacea</tp:taxon-name-part></tp:taxon-name>: <tp:taxon-name><tp:taxon-name-part taxon-name-part-type="order">Decapoda</tp:taxon-name-part></tp:taxon-name>).</article-title><source>Zoologische Mededelingen, Leiden</source><volume>85</volume>(<issue>9</issue>): <fpage>195</fpage>–<lpage>589</lpage>. <ext-link xlink:type="simple" ext-link-type="uri" xlink:href="https://repository.naturalis.nl/pub/403473">https://repository.naturalis.nl/pub/403473</ext-link></mixed-citation></ref><ref id="B4"><mixed-citation xmlns:xlink="http://www.w3.org/1999/xlink" xlink:type="simple"><person-group><name name-style="western"><surname>Álvarez</surname><given-names>F</given-names></name><name name-style="western"><surname>Villalobos</surname><given-names>JL</given-names></name><name name-style="western"><surname>Elías-Gutiérrez</surname><given-names>M</given-names></name><name name-style="western"><surname>Rivera</surname><given-names>G</given-names></name></person-group> (<year>2011</year>) Crustáceos dulceacuícolas y terrestres de Chiapas. In: Álvarez F (Coord.) Chiapas: Estudios sobre su Diversidad Biológica. UNAM, México, 209–297.</mixed-citation></ref><ref id="B122"><mixed-citation xmlns:xlink="http://www.w3.org/1999/xlink" xlink:type="simple"><person-group><name name-style="western"><surname>Palacios-Vargas</surname><given-names>JG</given-names></name><name name-style="western"><surname>Reddell</surname><given-names>JR</given-names></name></person-group> (<year>2013</year>) <article-title>Actualización del inventario cavernícola (estigobiontes, estigófilos y troglobios) de México.</article-title><source>Mundos Subterráneos UMAE</source><volume>24</volume>: <fpage>33</fpage>–<lpage>95</lpage>. <ext-link xlink:type="simple" ext-link-type="uri" xlink:href="http://www.mexicancaves.org/other/mundos24.pdf">http://www.mexicancaves.org/other/mundos24.pdf</ext-link></mixed-citation></ref><ref id="B123"><mixed-citation xmlns:xlink="http://www.w3.org/1999/xlink" xlink:type="simple"><person-group><name name-style="western"><surname>Palacios-Vargas</surname><given-names>JG</given-names></name><name name-style="western"><surname>Juberthie</surname><given-names>C</given-names></name><name name-style="western"><surname>Reddell</surname><given-names>JR</given-names></name></person-group> (<year>2014–2015</year>) Encyclopaedia Biospeologica, Vol. IIa, México. Mundos Subterráneos UMAE 25–26: 1–101. <ext-link xlink:type="simple" ext-link-type="uri" xlink:href="http://www.mexicancaves.org/other/mundos25-26.pdf">http://www.mexicancaves.org/other/mundos25-26.pdf</ext-link></mixed-citation></ref><ref id="B141"><mixed-citation xmlns:xlink="http://www.w3.org/1999/xlink" xlink:type="simple"><person-group><name name-style="western"><surname>Quiroz-Martínez</surname><given-names>B</given-names></name><name name-style="western"><surname>Álvarez</surname><given-names>F</given-names></name><name name-style="western"><surname>Espinosa</surname><given-names>H</given-names></name><name name-style="western"><surname>Salgado-Maldonado</surname><given-names>G</given-names></name></person-group> (<year>2014</year>) Concordant biogeographic patterns among multiple taxonomic groups in the Mexican freshwater biota. PLoS ONE 9(8): e105510. <ext-link xlink:type="simple" ext-link-type="doi" xlink:href="10.1371/journal.pone.0105510">https://doi.org/10.1371/journal.pone.0105510</ext-link></mixed-citation></ref><ref id="B2"><mixed-citation xmlns:xlink="http://www.w3.org/1999/xlink" xlink:type="simple"><person-group><name name-style="western"><surname>Alvarez</surname><given-names>F</given-names></name><name name-style="western"><surname>Villalobos</surname><given-names>JL</given-names></name></person-group> (<year>2016</year>) <article-title>Freshwater decapod diversity and conservation in Mexico.</article-title> In: <person-group><name name-style="western"><surname>Kawai</surname><given-names>T</given-names></name><name name-style="western"><surname>Cumberlidge</surname><given-names>N</given-names></name></person-group> (<role>Eds</role>) <issue-title>Conservation and Biology of Freshwater Decapoda: A Global Overview.</issue-title><source>Springer, Cham</source>, <fpage>237</fpage>–<lpage>266</lpage>. <ext-link xlink:type="simple" ext-link-type="doi" xlink:href="10.1007/978-3-319-42527-6_8">https://doi.org/10.1007/978-3-319-42527-6_8</ext-link></mixed-citation></ref><ref id="B12"><mixed-citation xmlns:xlink="http://www.w3.org/1999/xlink" xlink:type="simple"><person-group><name name-style="western"><surname>Baldari</surname><given-names>F</given-names></name><name name-style="western"><surname>Mejía-Ortíz</surname><given-names>LM</given-names></name><name name-style="western"><surname>López-Mejía</surname><given-names>M</given-names></name></person-group> (<year>2010</year>) <article-title>A new cave species of <italic><tp:taxon-name><tp:taxon-name-part taxon-name-part-type="genus">Cryphiops</tp:taxon-name-part></tp:taxon-name></italic> (<tp:taxon-name><tp:taxon-name-part taxon-name-part-type="subphylum">Crustacea</tp:taxon-name-part></tp:taxon-name>: <tp:taxon-name><tp:taxon-name-part taxon-name-part-type="order">Decapoda</tp:taxon-name-part></tp:taxon-name>: <tp:taxon-name><tp:taxon-name-part taxon-name-part-type="family">Palaemonidae</tp:taxon-name-part></tp:taxon-name>) from Southern Mexico.</article-title><source>Zootaxa</source><volume>2427</volume>: <fpage>47</fpage>–<lpage>54</lpage>. <ext-link xlink:type="simple" ext-link-type="doi" xlink:href="10.11646/zootaxa.2427.1.5">https://doi.org/10.11646/zootaxa.2427.1.5</ext-link></mixed-citation></ref><ref id="B15"><mixed-citation xmlns:xlink="http://www.w3.org/1999/xlink" xlink:type="simple"><person-group><name name-style="western"><surname>Botello</surname><given-names>A</given-names></name><name name-style="western"><surname>Alvarez</surname><given-names>F</given-names></name></person-group> (<year>2013</year>) Phylogenetic relationships among the freshwater genera of palaemonid shrimps (<tp:taxon-name><tp:taxon-name-part taxon-name-part-type="subphylum">Crustacea</tp:taxon-name-part></tp:taxon-name>: <tp:taxon-name><tp:taxon-name-part taxon-name-part-type="order">Decapoda</tp:taxon-name-part></tp:taxon-name>) from Mexico: evidence of multiple invasions? Latin American Journal of Aquatic Research 41(4): 773–780. <ext-link xlink:type="simple" ext-link-type="doi" xlink:href="10.3856/vol41-issue4-fulltext-14">https://doi.org/10.3856/vol41-issue4-fulltext-14</ext-link></mixed-citation></ref><ref id="B89"><mixed-citation xmlns:xlink="http://www.w3.org/1999/xlink" xlink:type="simple"><person-group><name name-style="western"><surname>Mantelatto</surname><given-names>FL</given-names></name><name name-style="western"><surname>Magalhães</surname><given-names>C</given-names></name><name name-style="western"><surname>Rogers</surname><given-names>DC</given-names></name></person-group> (<year>2020</year>) <article-title><tp:taxon-name><tp:taxon-name-part taxon-name-part-type="order">Decapoda</tp:taxon-name-part></tp:taxon-name>: <tp:taxon-name><tp:taxon-name-part taxon-name-part-type="infraorder">Caridea</tp:taxon-name-part></tp:taxon-name>.</article-title> In: <person-group><name name-style="western"><surname>Damborenena</surname><given-names>C</given-names></name><name name-style="western"><surname>Rogers</surname><given-names>DC</given-names></name><name name-style="western"><surname>Thorp</surname><given-names>JH</given-names></name></person-group> (<role>Eds</role>) <issue-title>Thorp and Covich’s Freshwater Invertebrates (4th edn.</issue-title><source>). – Volume V: Keys to Neotropical and Antarctic Fauna. Academic Press, London</source>, <fpage>904</fpage>–<lpage>917</lpage>. <ext-link xlink:type="simple" ext-link-type="doi" xlink:href="10.1016/B978-0-12-804225-0.00023-X">https://doi.org/10.1016/B978-0-12-804225-0.00023-X</ext-link></mixed-citation></ref><ref id="B65"><mixed-citation xmlns:xlink="http://www.w3.org/1999/xlink" xlink:type="simple"><person-group><name name-style="western"><surname>Holthuis</surname><given-names>LB</given-names></name></person-group> (<year>1973</year>) <article-title><italic><tp:taxon-name><tp:taxon-name-part taxon-name-part-type="genus">Bithynops</tp:taxon-name-part> <tp:taxon-name-part taxon-name-part-type="species">luscus</tp:taxon-name-part></tp:taxon-name></italic>, a new genus and species of cavernicolous shrimp from Mexico (<tp:taxon-name><tp:taxon-name-part taxon-name-part-type="subphylum">Crustacea</tp:taxon-name-part></tp:taxon-name>, <tp:taxon-name><tp:taxon-name-part taxon-name-part-type="order">Decapoda</tp:taxon-name-part></tp:taxon-name>, <tp:taxon-name><tp:taxon-name-part taxon-name-part-type="family">Palaemonidae</tp:taxon-name-part></tp:taxon-name>).</article-title><source>Problemi Attuali di Scienza e di Cultura, Quaderni Accademia Nazionale dei Lincei</source><volume>171</volume>: <fpage>135</fpage>–<lpage>142</lpage>. <ext-link xlink:type="simple" ext-link-type="uri" xlink:href="https://decapoda.nhm.org/pdfs/25793/25793.pdf">https://decapoda.nhm.org/pdfs/25793/25793.pdf</ext-link></mixed-citation></ref></ref-list></tp:taxon-treatment>
