# Supplementary material for: Multigene phylogeny and taxonomic revision of American shrimps of the genus Cryphiops Dana, 1852 (Decapoda, Palaemonidae) implies a proposal for reversal of precedence with Macrobrachium Spence Bate, 1868
Source: Zookeys. 2021 Jul 1;1047:155–98. doi: 10.3897/zookeys.1047.66933 (PMC8266795; doi:10.3897/zookeys.1047.66933)
Supplement: XML Treatment for Macrobrachium valdonii [file zookeys.1047.66933-treatment7.xml]

<!DOCTYPE tp:taxon-treatment
  PUBLIC "-//TaxonX//DTD Taxonomic Treatment Publishing DTD v0 20100105//EN" "tax-treatment-NSO.dtd">
<tp:taxon-treatment xmlns:tp="http://www.plazi.org/taxpub"><tp:treatment-meta><kwd-group><label>Taxon classification</label><kwd><named-content xmlns:xlink="http://www.w3.org/1999/xlink" content-type="kingdom">Animalia</named-content></kwd><kwd><named-content xmlns:xlink="http://www.w3.org/1999/xlink" content-type="order">Decapoda</named-content></kwd><kwd><named-content xmlns:xlink="http://www.w3.org/1999/xlink" content-type="family">Palaemonidae</named-content></kwd></kwd-group><mixed-citation publication-type="journal"><person-group><name><surname>Mantelatto</surname><given-names>Fernando L.</given-names></name><name><surname>Pileggi</surname><given-names>Leonardo G.</given-names></name><name><surname>Pantaleão</surname><given-names>João A. F.</given-names></name><name><surname>Magalhães</surname><given-names>Célio</given-names></name><name><surname>Villalobos</surname><given-names>José Luis</given-names></name><name><surname>Álvarez</surname><given-names>Fernando</given-names></name></person-group><article-title>Multigene phylogeny and taxonomic revision of American shrimps of the genus <italic><tp:taxon-name><tp:taxon-name-part taxon-name-part-type="genus" reg="Cryphiops">Cryphiops</tp:taxon-name-part></tp:taxon-name></italic> Dana, 1852 (<tp:taxon-name><tp:taxon-name-part taxon-name-part-type="order">Decapoda</tp:taxon-name-part></tp:taxon-name>, <tp:taxon-name><tp:taxon-name-part taxon-name-part-type="family">Palaemonidae</tp:taxon-name-part></tp:taxon-name>) implies a proposal for reversal of precedence with <italic><tp:taxon-name><tp:taxon-name-part taxon-name-part-type="genus" reg="Macrobrachium">Macrobrachium</tp:taxon-name-part></tp:taxon-name></italic> Spence Bate, 1868</article-title><source>Zookeys</source><day>01</day><month>7</month><year>2021</year><volume>1047</volume><fpage>155</fpage><lpage>198</lpage><pub-id pub-id-type="doi">10.3897/zookeys.1047.66933</pub-id></mixed-citation></tp:treatment-meta><tp:nomenclature><tp:taxon-name><object-id xmlns:xlink="http://www.w3.org/1999/xlink" content-type="arpha" xlink:type="simple">29ABADC2-37C6-58B2-83FC-64B499510C4D</object-id>
                <tp:taxon-name-part taxon-name-part-type="genus" reg="Macrobrachium">Macrobrachium</tp:taxon-name-part>
                <tp:taxon-name-part taxon-name-part-type="species" reg="valdonii">valdonii</tp:taxon-name-part>
              </tp:taxon-name><tp:taxon-authority>nom. nov.</tp:taxon-authority><tp:taxon-status xmlns:xlink="http://www.w3.org/1999/xlink" xlink:type="simple">comb. nov.</tp:taxon-status><tp:nomenclature-citation-list><tp:nomenclature-citation><tp:taxon-name>
                    <tp:taxon-name-part taxon-name-part-type="genus" reg="Cryphiops">Cryphiops</tp:taxon-name-part> <tp:taxon-name-part taxon-name-part-type="species" reg="sbordoni">sbordoni</tp:taxon-name-part></tp:taxon-name><comment>Baldari, Mejía-Ortíz &amp; López-Mejía, 2010: 48, figs 2–4. – <xref ref-type="bibr" rid="B89">Mantelatto et al. 2020</xref>: 915 (key).</comment></tp:nomenclature-citation><tp:nomenclature-citation><tp:taxon-name>
                    <tp:taxon-name-part taxon-name-part-type="genus" reg="Cryphiops">Cryphiops</tp:taxon-name-part> (<tp:taxon-name-part taxon-name-part-type="subgenus" reg="Bithynops">Bithynops</tp:taxon-name-part>) <tp:taxon-name-part taxon-name-part-type="species" reg="sbordonii">sbordonii</tp:taxon-name-part></tp:taxon-name><comment>. – <xref ref-type="bibr" rid="B31">De Grave and Fransen 2011</xref>: 316 (catalog). – <xref ref-type="bibr" rid="B122">Palacios-Vargas and Reddell 2013</xref>: 43 (in list). – <xref ref-type="bibr" rid="B123">Palacios-Vargas et al. 2014–2015</xref>: 22. – <xref ref-type="bibr" rid="B141">Quiroz-Martínez et al. 2014</xref>: table S1 (list). – <xref ref-type="bibr" rid="B2">Alvarez and Villalobos 2016</xref>: 250, table 8.1 (list).</comment></tp:nomenclature-citation></tp:nomenclature-citation-list></tp:nomenclature><tp:treatment-sec sec-type="material" id="SECID0EIXAK"><title>Material examined.</title><p><bold><italic>Holotype</italic></bold>: Mexico – <bold>Chiapas</bold> • male, <abbrev xmlns:xlink="http://www.w3.org/1999/xlink" xlink:title="arapace length" id="ABBRID0EVXAK" xlink:type="simple">cl</abbrev> 25 mm; Las Margaritas, Cueva Chamburro; 01 Mar. 2001; V. Sbordoni leg.; <abbrev xmlns:xlink="http://www.w3.org/1999/xlink" content-type="institution" xlink:title="National Crustacean Collection" id="ABBRID0EZXAK" xlink:type="simple">CNCR</abbrev> 25106. <bold><italic>Paratypes</italic></bold>: 1 ovigerous female, <abbrev xmlns:xlink="http://www.w3.org/1999/xlink" xlink:title="arapace length" id="ABBRID0EBYAK" xlink:type="simple">cl</abbrev> 22.5 mm, allotype; same data as for holotype; <abbrev xmlns:xlink="http://www.w3.org/1999/xlink" content-type="institution" xlink:title="National Crustacean Collection" id="ABBRID0EFYAK" xlink:type="simple">CNCR</abbrev> 25107 • 1 female, <abbrev xmlns:xlink="http://www.w3.org/1999/xlink" xlink:title="arapace length" id="ABBRID0EKYAK" xlink:type="simple">cl</abbrev> 12.3 mm; same data as for holotype; <abbrev xmlns:xlink="http://www.w3.org/1999/xlink" content-type="institution" xlink:title="National Crustacean Collection" id="ABBRID0EOYAK" xlink:type="simple">CNCR</abbrev> 25108.</p></tp:treatment-sec><tp:treatment-sec sec-type="description" id="SECID0ETYAK"><title>Description.</title><p><bold><italic>Rostrum</italic>.</bold> Short, straight, tip not reaching distal border of scaphocerite, almost reaching third article of antennular peduncle; upper margin bearing eight teeth, lower margin smooth.</p><p><bold><italic>Cephalon</italic>.</bold> Eyes reduced, globular cornea with facets, pigmented area reduced to a black point. Scaphocerite 2.4 × as long as wide.</p><p><bold><italic>Carapace</italic>.</bold> Smooth, maximum length 25 mm, with only antennal spine; branchiostegal groove shallow; hepatic spine absent.</p><p><bold><italic><tp:taxon-name><tp:taxon-name-part taxon-name-part-type="genus" reg="Pereiopods">Pereiopods</tp:taxon-name-part></tp:taxon-name></italic>.</bold><abbrev xmlns:xlink="http://www.w3.org/1999/xlink" xlink:title="first pereiopods" id="ABBRID0EYZAK" xlink:type="simple">P1</abbrev>: slender, smooth, with few tufts of setae on both fingers; palm surpassing distal margin of scaphocerite; palm slightly compressed, as long as dactylus; carpus 1.75 × as long as palm, 1.12 × as long as merus. <abbrev xmlns:xlink="http://www.w3.org/1999/xlink" xlink:title="second pereiopod" id="ABBRID0E3ZAK" xlink:type="simple">P2</abbrev>: subequal in size, subequal in size, reaching with half of carpus beyond scaphocerite, without spines; ischium 0.9 × merus; carpus 0.8 × as long as merus, 0.85 × as long as palm; propodus 1.5 × as long as dactylus, 2.5 × as long as carpus; palm semi-cylindrical, 3.3 × as long as high, with dispersed tufts of setae, 0.8 × as long as dactylus; fingers elongated, not gaping, cutting edges covered with tufts of setae, dactylus without teeth. <abbrev xmlns:xlink="http://www.w3.org/1999/xlink" xlink:title="third pereiopod" id="ABBRID0EA1AK" xlink:type="simple">P3</abbrev>: propodus, dactylus with several short setae, row of seven spines on ventral margin, propodus 3 × as long as dactylus, 2.05 × as long as carpus. <abbrev xmlns:xlink="http://www.w3.org/1999/xlink" xlink:title="fourth pereiopod" id="ABBRID0EE1AK" xlink:type="simple">P4</abbrev>: sparsely pilose, propodus 3.4 × as long as dactylus, 1.8 × as long as carpus, propodus with row of nine movable spines on ventral margin, propodus-dactylus articulation with pair of setae. <abbrev xmlns:xlink="http://www.w3.org/1999/xlink" xlink:title="fifth pereiopod" id="ABBRID0EI1AK" xlink:type="simple">P5</abbrev>: longest, propodus, carpus pilose, with longitudinal row of 12 movable spines, distal four close together, propodus-dactylus articulation with one spine; propodus 4 × as long as dactylus, 2.1 × as long as carpus.</p><p><bold><italic>Pleon</italic>.</bold> Smooth; somites 1–3 with pleura broadly rounded; somites 4 and 5 with posteroventral margin of pleura rounded; pleura of all somites bearing setae on ventral border; somite 6 nearly 1.5 × as long as somite 5. Inter-uropodal sclerite without keel-shaped pre-anal carinae.</p><p><bold><italic>Telson</italic>.</bold> Nearly 1.5 × longer than abdominal somite 6, shorter than uropodal rami, bearing two pairs of dorsal spines, first pair on distal fifth, second pair on middle section, with a single spine in the middle on left side; posterior margin broadly triangular bearing two pairs of lateral spines, inner pair 5 × longer than outer one, with plumose setae between inner spines, center ending in acute tip.</p></tp:treatment-sec><tp:treatment-sec sec-type="etymology" id="SECID0E11AK"><title>Etymology.</title><p><xref ref-type="bibr" rid="B12">Baldari et al. (2010)</xref> named this species in honor of Prof. Valerio Sbordoni, a studious of the cave fauna of Chiapas, Mexico, and collector of the specimens. We maintained this homage by forming the specific epithet with parts of his first and last name.</p></tp:treatment-sec><tp:treatment-sec sec-type="description" id="SECID0EE2AK"><title>Size.</title><p>See in material examined.</p></tp:treatment-sec><tp:treatment-sec sec-type="Color" id="SECID0EJ2AK"><title>Color.</title><p>Live specimens are white, without pigment in/on the body.</p></tp:treatment-sec><tp:treatment-sec sec-type="type locality" id="SECID0EO2AK"><title>Type locality.</title><p>Mexico Chiapas, Las Margaritas, Cueva Chamburro.</p></tp:treatment-sec><tp:treatment-sec sec-type="distribution" id="SECID0ET2AK"><title>Distribution.</title><p>Only known from the type locality (<xref ref-type="bibr" rid="B12">Baldari et al. 2010</xref>).</p></tp:treatment-sec><tp:treatment-sec sec-type="Life cycle" id="SECID0E42AK"><title>Life cycle.</title><p>Stygobitic species exclusive of inland waters, therefore independent of brackish waters to complete its life cycle. Female allotype with eggs (not measured).</p></tp:treatment-sec><tp:treatment-sec sec-type="remarks" id="SECID0EC3AK"><title>Remarks.</title><p><xref ref-type="bibr" rid="B93">Mejía-Ortíz et al. (2008)</xref> described <italic><tp:taxon-name><tp:taxon-name-part taxon-name-part-type="genus" reg="Macrobrachium">Macrobrachium</tp:taxon-name-part> <tp:taxon-name-part taxon-name-part-type="species" reg="sbordonii">sbordonii</tp:taxon-name-part></tp:taxon-name></italic> from Mexico, naming it after Valerio Sbordoni. Shortly thereafter, <xref ref-type="bibr" rid="B12">Baldari et al. (2010)</xref> pay homage to the very same person again by describing a new species of <italic><tp:taxon-name><tp:taxon-name-part taxon-name-part-type="genus" reg="Cryphiops">Cryphiops</tp:taxon-name-part></tp:taxon-name></italic> also from Mexico. Since the synonymization of both genera makes the names secondary homonyms, <italic><tp:taxon-name><tp:taxon-name-part taxon-name-part-type="genus" reg="Macrobrachium">Macrobrachium</tp:taxon-name-part> <tp:taxon-name-part taxon-name-part-type="species" reg="valdonii">valdonii</tp:taxon-name-part></tp:taxon-name></italic> nom. nov., comb. nov. is proposed as a replacement name for <italic><tp:taxon-name><tp:taxon-name-part taxon-name-part-type="genus" reg="Cryphiops">Cryphiops</tp:taxon-name-part> <tp:taxon-name-part taxon-name-part-type="species" reg="sbordonii">sbordonii</tp:taxon-name-part></tp:taxon-name></italic> Baldari, Mejía-Ortiz &amp; López-Mejía, 2010.</p><p>Similar to <italic><tp:taxon-name><tp:taxon-name-part taxon-name-part-type="genus" reg="Macrobrachium">M.</tp:taxon-name-part> <tp:taxon-name-part taxon-name-part-type="species" reg="luscus">luscus</tp:taxon-name-part></tp:taxon-name></italic> comb. nov. (see remarks of that species and Table <xref ref-type="table" rid="T2">2</xref>).</p></tp:treatment-sec><tp:treatment-sec><!--Section generated to contain objects referenced in tp:taxon-treatment.--><table-wrap id="T2" position="float" orientation="portrait"><label>Table 2.</label><caption><p>Morphological comparison of key characters for the species previously included in the genus <italic><tp:taxon-name><tp:taxon-name-part taxon-name-part-type="genus" reg="Cryphiops">Cryphiops</tp:taxon-name-part></tp:taxon-name></italic> Dana, 1852.</p></caption><table id="TID0EC3EK" rules="all"><tbody><tr><th rowspan="1" colspan="1"/><th rowspan="1" colspan="1"><italic><tp:taxon-name><tp:taxon-name-part taxon-name-part-type="genus" reg="Macrobrachium">M.</tp:taxon-name-part> <tp:taxon-name-part taxon-name-part-type="species" reg="alevillalobosi">alevillalobosi</tp:taxon-name-part></tp:taxon-name></italic> nom. nov., comb. nov.</th><th rowspan="1" colspan="1"><italic><tp:taxon-name><tp:taxon-name-part taxon-name-part-type="genus" reg="Macrobrachium">M.</tp:taxon-name-part> <tp:taxon-name-part taxon-name-part-type="species" reg="caementarius">caementarius</tp:taxon-name-part></tp:taxon-name></italic> (Molina, 1782), comb. nov.</th><th rowspan="1" colspan="1"><italic><tp:taxon-name><tp:taxon-name-part taxon-name-part-type="genus" reg="Macrobrachium">M.</tp:taxon-name-part> <tp:taxon-name-part taxon-name-part-type="species" reg="candango">candango</tp:taxon-name-part></tp:taxon-name></italic> nom. nov., comb. nov.</th><th rowspan="1" colspan="1"><italic><tp:taxon-name><tp:taxon-name-part taxon-name-part-type="genus" reg="Macrobrachium">M.</tp:taxon-name-part> <tp:taxon-name-part taxon-name-part-type="species" reg="luscus">luscus</tp:taxon-name-part></tp:taxon-name></italic> (Holthuis, 1973), comb. nov.</th><th rowspan="1" colspan="1"><italic><tp:taxon-name><tp:taxon-name-part taxon-name-part-type="genus" reg="Macrobrachium">M.</tp:taxon-name-part> <tp:taxon-name-part taxon-name-part-type="species" reg="perspicax">perspicax</tp:taxon-name-part></tp:taxon-name></italic> (Holthuis, 1977), comb. nov.</th><th rowspan="1" colspan="1"><italic><tp:taxon-name><tp:taxon-name-part taxon-name-part-type="genus" reg="Macrobrachium">M.</tp:taxon-name-part> <tp:taxon-name-part taxon-name-part-type="species" reg="valdonii">valdonii</tp:taxon-name-part></tp:taxon-name></italic> nom. nov., comb. nov.</th></tr><tr><td rowspan="1" colspan="1">
                        <bold>Rostrum</bold>
                      </td><td rowspan="1" colspan="1">Reaching slightly beyond first third of ultimate article of antennular peduncle, and at level of distal fourth of scaphocerite. Upper margin with 6–9 teeth regularly spaced, first one behind of posterior edge of orbit; lower margin with 1–3 teeth</td><td rowspan="1" colspan="1">Reaching or slightly beyond the first article of antennular peduncle, and at level of proximal third of scaphocerite. Upper margin with 6–8 teeth regularly spaced, first one or two behind of posterior edge of orbit; lower margin with 0–4 teeth</td><td rowspan="1" colspan="1">Reaching end of antennular peduncle, and little before the distal margin of scaphocerite. Upper margin convex over orbit, with 7 teeth, first and sometimes the second, slightly behind posterior edge of orbit; lower margin with 1 tooth</td><td rowspan="1" colspan="1">Reaching or slightly overreaching joint between second and third article of antennular peduncle, and at level of distal third of scaphocerite. Upper margin convex over orbit, with 5–8 teeth regularly spaced, first over or slightly behind posterior edge of orbit; lower margin with 0–1 tooth</td><td rowspan="1" colspan="1">Reaching joint between second and third articles of antennular peduncle, and at level of distal third of scaphocerite. Upper margin with 5–8 teeth regularly spaced, first one at level or slithy behind posterior edge of orbit; lower margin with 1 or 2, rarely 3 teeth</td><td rowspan="1" colspan="1">Almost reaching the third article of antennular peduncle, and before the distal border of scaphocerite. Upper margin with 8 teeth, lack teeth in postorbital position and on ventral margin</td></tr><tr><td rowspan="1" colspan="1">
                        <bold>Eyes</bold>
                      </td><td rowspan="1" colspan="1">Cornea normal and larger than the peduncle</td><td rowspan="1" colspan="1">Cornea normal and larger than the peduncle</td><td rowspan="1" colspan="1">Cornea normal and larger than the peduncle</td><td rowspan="1" colspan="1">Cornea reduced, smaller than the peduncle</td><td rowspan="1" colspan="1">Cornea normal and larger than the peduncle</td><td rowspan="1" colspan="1">Cornea with a small apical black point, smaller than the peduncle</td></tr><tr><td rowspan="1" colspan="1">
                        <bold>Scaphocerite</bold>
                      </td><td rowspan="1" colspan="1">2.6 × as long as wide</td><td rowspan="1" colspan="1">2 × as long as wide</td><td rowspan="1" colspan="1">2.5 × as long as wide</td><td rowspan="1" colspan="1">2.5 × as long as wide (Holthuis, 1973)</td><td rowspan="1" colspan="1">2.6 × as long as wide</td><td rowspan="1" colspan="1">2.4 × as long as wide</td></tr><tr><td rowspan="1" colspan="1">
                        <bold>Lower orbital angle</bold>
                      </td><td rowspan="1" colspan="1">Rounded, moderately pronounced</td><td rowspan="1" colspan="1">Rounded, pronounced, as long as antennal spine</td><td rowspan="1" colspan="1">Subacute, strongly pronounced</td><td rowspan="1" colspan="1">Obtuse, moderately pronounced</td><td rowspan="1" colspan="1">Subacute, moderately pronounced</td><td rowspan="1" colspan="1">Subacute, moderately pronounced</td></tr><tr><td rowspan="1" colspan="1">
                        <bold>Antennal spine</bold>
                      </td><td rowspan="1" colspan="1">In the middle of the lower orbital angle</td><td rowspan="1" colspan="1">Little below the lower orbital angle</td><td rowspan="1" colspan="1">Little below the lower orbital angle</td><td rowspan="1" colspan="1">Little below the lower orbital angle</td><td rowspan="1" colspan="1">Little below the lower orbital angle</td><td rowspan="1" colspan="1">Below the lower orbital angle</td></tr><tr><td rowspan="1" colspan="1">
                        <bold>First male pereiopod</bold>
                      </td><td rowspan="1" colspan="1">Reaching with distal third of carpus beyond scaphocerite</td><td rowspan="1" colspan="1">Reaching with the larger part of the carpus beyond scaphocerite</td><td rowspan="1" colspan="1">Reaching with almost half length of carpus beyond scaphocerite</td><td rowspan="1" colspan="1">Reaching with nearly entire chelae beyond scaphocerite</td><td rowspan="1" colspan="1">Reaching with nearly entire chelae or small part of carpus beyond scaphocerite</td><td rowspan="1" colspan="1">Reaching with the palm beyond scaphocerite</td></tr><tr><td rowspan="1" colspan="1">
                        <bold>Second male pereiopod</bold>
                      </td><td rowspan="1" colspan="1">Equal in form and size, reaching with distal third of merus beyond scaphocerite; ischium 0.75× length of merus; merus as long as carpus; carpus as long as palm, with slight basal constriction; propodus 2.5× as long as dactylus, and 1.6× as long as carpus; palm compressed, nearly 5× as long as high; fingers 0.62× length of palm</td><td rowspan="1" colspan="1">Different in form and size. Largest reaching with half of merus beyond scaphocerite; ischium, merus and carpus are covered with spinules, smaller than those of the chela; ischium more than 0.5× length of merus; merus longer than carpus; carpus slightly less 0.5× length of palm, with strong basal constriction; propodus 2.5× as long as dactylus, and 3.3× as long as carpus; palm compressed, nearly 2.3× as long as high; fingers 0.75× length of palm, little gaping</td><td rowspan="1" colspan="1">Similar in shape, different in size. Largest, reaching with distal portion of merus beyond scaphocerite; ischium nearly as long as merus; merus as long as carpus; carpus slightly shorter than palm; propodus 2.5× the length of dactylus, 2× as long as carpus; palm inflated, less than 3× as long as high; fingers 0.71× the lenght of palm</td><td rowspan="1" colspan="1">Equal in form and size, reaching with proximal third of carpus beyond scaphocerite; ischium evidently shorter than merus; merus as long as carpus; carpus as long as palm, with moderate basal constriction; propodus 2× as long as dactylus, 2× as long as carpus; palm inflated, less than 3× as long as high; fingers little longer or as long as palm</td><td rowspan="1" colspan="1">Equal in form and size, reaching with proximal third of carpus beyond scaphocerite; ischium slightly shorter than merus; merus as long as carpus; carpus as long as palm, with a moderate basal constriction; propodus 2.2× as long as dactylus, 2× as long as carpus; palm inflated, 3× as long as high; fingers slightly shorter (0.8) than palm</td><td rowspan="1" colspan="1">Subequal in size, reaching with half of carpus beyond scaphocerite; ischium 0.9× merus; carpus 0.8× as long as merus and 0.85× palm length; propodus 1.5× as long as dactylus, 2.5× as long as carpus; palm 3.3× as long as high and 0.8× of dactylus length</td></tr><tr><td rowspan="1" colspan="1">
                        <bold>Appendix masculina</bold>
                      </td><td rowspan="1" colspan="1">Almost as long than endopod of second pleopod. Setae thick and short</td><td rowspan="1" colspan="1">Little longer than half endopod length of second pleopod. Setae thick and short</td><td rowspan="1" colspan="1">Shorter than endopod of second pleopod.</td><td rowspan="1" colspan="1">Shorter than endopod of second pleopod. Setae thick and short</td><td rowspan="1" colspan="1">Shorter than endopod of second pleopod. Setae slender and long</td><td rowspan="1" colspan="1">Shorter than endopod of second pleopod</td></tr><tr><td rowspan="1" colspan="1">
                        <bold>Inter-uropodial sclerite</bold>
                      </td><td rowspan="1" colspan="1">Without keel-shaped pre-anal carinae</td><td rowspan="1" colspan="1"/><td rowspan="1" colspan="1">With strong, keel-shaped pre-anal carinae</td><td rowspan="1" colspan="1">Without keel-shaped pre-anal carinae</td><td rowspan="1" colspan="1">Without keel-shaped pre-anal carinae</td><td rowspan="1" colspan="1">Without keel-shaped pre-anal carinae</td></tr></tbody></table></table-wrap></tp:treatment-sec><ref-list><ref id="B89"><mixed-citation xmlns:xlink="http://www.w3.org/1999/xlink" xlink:type="simple"><person-group><name name-style="western"><surname>Mantelatto</surname><given-names>FL</given-names></name><name name-style="western"><surname>Magalhães</surname><given-names>C</given-names></name><name name-style="western"><surname>Rogers</surname><given-names>DC</given-names></name></person-group> (<year>2020</year>) <article-title><tp:taxon-name><tp:taxon-name-part taxon-name-part-type="order">Decapoda</tp:taxon-name-part></tp:taxon-name>: <tp:taxon-name><tp:taxon-name-part taxon-name-part-type="infraorder">Caridea</tp:taxon-name-part></tp:taxon-name>.</article-title> In: <person-group><name name-style="western"><surname>Damborenena</surname><given-names>C</given-names></name><name name-style="western"><surname>Rogers</surname><given-names>DC</given-names></name><name name-style="western"><surname>Thorp</surname><given-names>JH</given-names></name></person-group> (<role>Eds</role>) <issue-title>Thorp and Covich’s Freshwater Invertebrates (4th edn.</issue-title><source>). – Volume V: Keys to Neotropical and Antarctic Fauna. Academic Press, London</source>, <fpage>904</fpage>–<lpage>917</lpage>. <ext-link xlink:type="simple" ext-link-type="doi" xlink:href="10.1016/B978-0-12-804225-0.00023-X">https://doi.org/10.1016/B978-0-12-804225-0.00023-X</ext-link></mixed-citation></ref><ref id="B31"><mixed-citation xmlns:xlink="http://www.w3.org/1999/xlink" xlink:type="simple"><person-group><name name-style="western"><surname>De Grave</surname><given-names>S</given-names></name><name name-style="western"><surname>Fransen</surname><given-names>CHJM</given-names></name></person-group> (<year>2011</year>) <article-title>Carideorum catalogus: the recent species of the dendrobranchiate, stenopodidean, procarididean and caridean shrimps (<tp:taxon-name><tp:taxon-name-part taxon-name-part-type="subphylum">Crustacea</tp:taxon-name-part></tp:taxon-name>: <tp:taxon-name><tp:taxon-name-part taxon-name-part-type="order">Decapoda</tp:taxon-name-part></tp:taxon-name>).</article-title><source>Zoologische Mededelingen, Leiden</source><volume>85</volume>(<issue>9</issue>): <fpage>195</fpage>–<lpage>589</lpage>. <ext-link xlink:type="simple" ext-link-type="uri" xlink:href="https://repository.naturalis.nl/pub/403473">https://repository.naturalis.nl/pub/403473</ext-link></mixed-citation></ref><ref id="B122"><mixed-citation xmlns:xlink="http://www.w3.org/1999/xlink" xlink:type="simple"><person-group><name name-style="western"><surname>Palacios-Vargas</surname><given-names>JG</given-names></name><name name-style="western"><surname>Reddell</surname><given-names>JR</given-names></name></person-group> (<year>2013</year>) <article-title>Actualización del inventario cavernícola (estigobiontes, estigófilos y troglobios) de México.</article-title><source>Mundos Subterráneos UMAE</source><volume>24</volume>: <fpage>33</fpage>–<lpage>95</lpage>. <ext-link xlink:type="simple" ext-link-type="uri" xlink:href="http://www.mexicancaves.org/other/mundos24.pdf">http://www.mexicancaves.org/other/mundos24.pdf</ext-link></mixed-citation></ref><ref id="B123"><mixed-citation xmlns:xlink="http://www.w3.org/1999/xlink" xlink:type="simple"><person-group><name name-style="western"><surname>Palacios-Vargas</surname><given-names>JG</given-names></name><name name-style="western"><surname>Juberthie</surname><given-names>C</given-names></name><name name-style="western"><surname>Reddell</surname><given-names>JR</given-names></name></person-group> (<year>2014–2015</year>) Encyclopaedia Biospeologica, Vol. IIa, México. Mundos Subterráneos UMAE 25–26: 1–101. <ext-link xlink:type="simple" ext-link-type="uri" xlink:href="http://www.mexicancaves.org/other/mundos25-26.pdf">http://www.mexicancaves.org/other/mundos25-26.pdf</ext-link></mixed-citation></ref><ref id="B141"><mixed-citation xmlns:xlink="http://www.w3.org/1999/xlink" xlink:type="simple"><person-group><name name-style="western"><surname>Quiroz-Martínez</surname><given-names>B</given-names></name><name name-style="western"><surname>Álvarez</surname><given-names>F</given-names></name><name name-style="western"><surname>Espinosa</surname><given-names>H</given-names></name><name name-style="western"><surname>Salgado-Maldonado</surname><given-names>G</given-names></name></person-group> (<year>2014</year>) Concordant biogeographic patterns among multiple taxonomic groups in the Mexican freshwater biota. PLoS ONE 9(8): e105510. <ext-link xlink:type="simple" ext-link-type="doi" xlink:href="10.1371/journal.pone.0105510">https://doi.org/10.1371/journal.pone.0105510</ext-link></mixed-citation></ref><ref id="B2"><mixed-citation xmlns:xlink="http://www.w3.org/1999/xlink" xlink:type="simple"><person-group><name name-style="western"><surname>Alvarez</surname><given-names>F</given-names></name><name name-style="western"><surname>Villalobos</surname><given-names>JL</given-names></name></person-group> (<year>2016</year>) <article-title>Freshwater decapod diversity and conservation in Mexico.</article-title> In: <person-group><name name-style="western"><surname>Kawai</surname><given-names>T</given-names></name><name name-style="western"><surname>Cumberlidge</surname><given-names>N</given-names></name></person-group> (<role>Eds</role>) <issue-title>Conservation and Biology of Freshwater Decapoda: A Global Overview.</issue-title><source>Springer, Cham</source>, <fpage>237</fpage>–<lpage>266</lpage>. <ext-link xlink:type="simple" ext-link-type="doi" xlink:href="10.1007/978-3-319-42527-6_8">https://doi.org/10.1007/978-3-319-42527-6_8</ext-link></mixed-citation></ref><ref id="B12"><mixed-citation xmlns:xlink="http://www.w3.org/1999/xlink" xlink:type="simple"><person-group><name name-style="western"><surname>Baldari</surname><given-names>F</given-names></name><name name-style="western"><surname>Mejía-Ortíz</surname><given-names>LM</given-names></name><name name-style="western"><surname>López-Mejía</surname><given-names>M</given-names></name></person-group> (<year>2010</year>) <article-title>A new cave species of <italic><tp:taxon-name><tp:taxon-name-part taxon-name-part-type="genus">Cryphiops</tp:taxon-name-part></tp:taxon-name></italic> (<tp:taxon-name><tp:taxon-name-part taxon-name-part-type="subphylum">Crustacea</tp:taxon-name-part></tp:taxon-name>: <tp:taxon-name><tp:taxon-name-part taxon-name-part-type="order">Decapoda</tp:taxon-name-part></tp:taxon-name>: <tp:taxon-name><tp:taxon-name-part taxon-name-part-type="family">Palaemonidae</tp:taxon-name-part></tp:taxon-name>) from Southern Mexico.</article-title><source>Zootaxa</source><volume>2427</volume>: <fpage>47</fpage>–<lpage>54</lpage>. <ext-link xlink:type="simple" ext-link-type="doi" xlink:href="10.11646/zootaxa.2427.1.5">https://doi.org/10.11646/zootaxa.2427.1.5</ext-link></mixed-citation></ref><ref id="B93"><mixed-citation xmlns:xlink="http://www.w3.org/1999/xlink" xlink:type="simple"><person-group><name name-style="western"><surname>Mejía-Ortíz</surname><given-names>LM</given-names></name><name name-style="western"><surname>Baldari</surname><given-names>F</given-names></name><name name-style="western"><surname>López-Mejía</surname><given-names>M</given-names></name></person-group> (<year>2008</year>) <article-title><italic><tp:taxon-name><tp:taxon-name-part taxon-name-part-type="genus">Macrobrachium</tp:taxon-name-part> <tp:taxon-name-part taxon-name-part-type="species">sbordonii</tp:taxon-name-part></tp:taxon-name></italic> (<tp:taxon-name><tp:taxon-name-part taxon-name-part-type="order">Decapoda</tp:taxon-name-part></tp:taxon-name>: <tp:taxon-name><tp:taxon-name-part taxon-name-part-type="family">Palaemonidae</tp:taxon-name-part></tp:taxon-name>), a new stygobitic species of freshwater prawn from Chiapas Mexico.</article-title><source>Zootaxa</source><volume>1814</volume>: <fpage>49</fpage>–<lpage>57</lpage>. <ext-link xlink:type="simple" ext-link-type="doi" xlink:href="10.11646/zootaxa.1814.1.4">https://doi.org/10.11646/zootaxa.1814.1.4</ext-link></mixed-citation></ref></ref-list></tp:taxon-treatment>
