# Supplementary material for: Multigene phylogeny and taxonomic revision of American shrimps of the genus Cryphiops Dana, 1852 (Decapoda, Palaemonidae) implies a proposal for reversal of precedence with Macrobrachium Spence Bate, 1868
Source: Zookeys. 2021 Jul 1;1047:155–98. doi: 10.3897/zookeys.1047.66933 (PMC8266795; doi:10.3897/zookeys.1047.66933)
Supplement: Supplementary material 1 — Table S1 [file zookeys-1047-155-s001.xls]

## Sheet: Pairwise genetic distances
	1	2	3	4	5	6	7	8	9	10	11	12	13	14	15	16	17	18	19	20	21	22	23	24	25	26	27	28	29	30	31	32	33	34	35	36	37	38	39	40	41	42	43	44	45	46	47	48	49
1 - M. alevillalobosi nom. nov., comb. nov. - MX (CNCR 3650b)		-	-	-	-	-	-	-	-	-	-	-	-	-	-	-	-	-	-	-	-	-	-	-	-	-	-	-	-	-	-	-	-	-	-	-	-	-	-	-	-	-	-	-	-	-	-	-	-
2 - M. caementarius (Molina, 1782), comb. nov. - CH (CCDB 1870)	0.136006		-	-	-	-	0.254137	0.254401	0.253365	0.26001	0.188503	0.193277	0.224731	0.223134	0.230342	0.22243	0.232154	0.221156	0.257139	0.246996	0.205839	0.212839	0.203376	0.221969	0.201582	0.223973	0.224256	0.223973	0.216732	0.232403	0.200925	0.234242	0.24841	0.223973	0.223973	0.212437	0.230342	0.230342	0.219306	0.21968	0.255481		0.226268	0.211039	0.237312	0.22114		0.204647	0.20222
3 - M. caementarius (Molina, 1782), comb. nov. - CH (JC 1219)	0.132706	0.00226758		-	-	-	-	-	-	-	-	-	-	-	-	-	-	-	-	-	-	-	-	-	-	-	-	-	-	-	-	-	-	-	-	-	-	-	-	-	-	-	-	-	-	-	-	-	-
4 - M. candango nom. nov., comb. nov. - BR (CCDB 2195)	0.149851	0.12078	0.126177		-	-	-	-	-	-	-	-	-	-	-	-	-	-	-	-	-	-	-	-	-	-	-	-	-	-	-	-	-	-	-	-	-	-	-	-	-	-	-	-	-	-	-	-	-
5 - M. candango nom. nov., comb. nov. - BR (CCDB 5894)	0.150286	0.139654	0.139801	0.00437161		-	-	-	-	-	-	-	-	-	-	-	-	-	-	-	-	-	-	-	-	-	-	-	-	-	-	-	-	-	-	-	-	-	-	-	-	-	-	-	-	-	-	-	-
6 - M. candango nom. nov., comb. nov. - BR (CCDB 5897)	0.150724	0.123129	0.129461	0.00574715	0		-	-	-	-	-	-	-	-	-	-	-	-	-	-	-	-	-	-	-	-	-	-	-	-	-	-	-	-	-	-	-	-	-	-	-	-	-	-	-	-	-	-	-
7 - M. luscus (Holthuis, 1973), comb. nov. - MX (CNCR 5759)	0.0489521	0.141232	0.138229	0.130052	0.137068	0.130721		0.0616005	0.0510329	0.00731274	0.221409	0.223973	0.212607	0.213052	0.189885	0.181738	0.183775	0.258233	0.193644	0.234483	0.184097	0.188503	0.184097	0.212	0.195866	0.220377	0.213799	0.223594	0.200249	0.219047	0.214036	0.181738	0.202385	0.220593	0.218093	0.229053	0.200075	0.200075	0.210805	0.186438	0.225023	-	0.182256	0.221898	0.199649	0.188133	-	0.24432	0.249682
8 - M. perspicax (Holthuis, 1977), comb. nov. - MX (CNCR 7898)	0.0575979	0.126656	0.13691	0.124681	0.141692	0.12393	0.00702588		0	0.0494724	0.245312	0.248007	0.212894	0.208264	0.20172	0.188672	0.195502	0.271464	0.191059	0.247821	0.198692	0.213067	0.198692	0.21468	0.203376	0.223168	0.216536	0.226394	0.213321	0.220398	0.221837	0.208092	0.21198	0.210877	0.213346	0.237189	0.205318	0.205318	0.213701	0.1957	0.218901	-	0.194039	0.231747	0.215726	0.192815	-	0.269306	0.263719
9 - M. perspicax (Holthuis, 1977), comb. nov. - MX (CNCR 25392)	0.0521019	0.122932	0.132473	0.121056	0.137005	0.115401	0.00234742	0		0.0503352	0.244201	0.246903	0.21168	0.207037	0.200515	0.187431	0.194285	0.273143	0.192227	0.246748	0.197468	0.211886	0.197468	0.216018	0.204637	0.224577	0.217886	0.227818	0.209489	0.222662	0.22323	0.209386	0.213227	0.209705	0.21218	0.238714	0.206604	0.206604	0.215109	0.196832	0.217448	-	0.190379	0.22826	0.216994	0.191652	-	0.268267	0.262665
10 - M. valdonii nom. nov., comb. nov. - MX (CNCR 25108)	-	-	-	-	-	-	-	-	-		0.222927	0.225744	0.20766	0.21369	0.186027	0.182301	0.181981	0.265056	0.195598	0.22973	0.182301	0.197648	0.182301	0.218399	0.197845	0.22211	0.214856	0.225633	0.202899	0.202924	0.220618	0.182474	0.201921	0.22789	0.225112	0.220916	0.18656	0.18656	0.211598	0.184242	0.225023	-	0.183462	0.221312	0.196585	0.188649	-	0.252211	0.258217
11 - M. acanthurus - BR (CCDB 2546)	0.144104	0.107455	0.121565	0.129898	0.153137	0.134533	0.142444	0.123263	0.119589	-		0.00352735	0.170512	0.15912	0.206161	0.213488	0.225781	0.221969	0.220878	0.223168	0.172214	0.183702	0.174583	0.195392	0.178691	0.192941	0.185885	0.192941	0.152008	0.212607	0.179356	0.221975	0.223973	0.195392	0.192941	0.190006	0.195149	0.195149	0.186966	0.16657	0.272464	-	0.191235	0.196259	0.210642	0.186357	-	0.165796	0.172709
12 - M. acanthurus - PN (CCDB 3538)	0.137546	0.102899	0.116025	0.125203	0.147597	0.129816	0.136544	0.11859	0.114916	-	0.00382411		0.170512	0.15912	0.206161	0.213488	0.225781	0.221969	0.220878	0.228297	0.172214	0.183702	0.174583	0.192941	0.176315	0.190502	0.183475	0.190502	0.154423	0.215152	0.176964	0.224501	0.223973	0.192941	0.190502	0.19486	0.200075	0.200075	0.186966	0.16657	0.268943	-	0.191235	0.196259	0.210642	0.191235	-	0.165796	0.172709
13 - M. amazonicum - BR (CCDB 1965)	0.128052	0.100754	0.107974	0.122988	0.139796	0.123129	0.110959	0.102673	0.0989904	-	0.06209	0.0578526		0.0326296	0.216963	0.222199	0.219253	0.252729	0.18544	0.194462	0.190717	0.204828	0.190717	0.174366	0.160531	0.182256	0.180073	0.182256	0.205322	0.194913	0.182635	0.227275	0.22226	0.18785	0.18544	0.174719	0.179356	0.179356	0.178339	0.16907	0.240844	-	0.161804	0.192035	0.203376	0.176964	-	0.16889	0.16426
14 - M. amazonicum - PN (CNCR 5151)	0.124857	0.103022	0.110699	0.122988	0.139796	0.123129	0.108174	0.100421	0.0967382	-	0.0642222	0.0599668	0.0057362		0.205066	0.207698	0.209782	0.250559	0.176672	0.206721	0.186353	0.200381	0.186353	0.174719	0.160852	0.187802	0.18082	0.187802	0.188094	0.192868	0.178255	0.217208	0.212498	0.19066	0.193099	0.166039	0.175393	0.175393	0.18413	0.1559	0.230712	-	0.162126	0.178072	0.182444	0.174507	-	0.173912	0.164588
15 - M. americanum - CR (CCDB 2883)	0.142076	0.109541	0.110699	0.13619	0.156221	0.141834	0.131778	0.120322	0.116215	-	0.123763	0.118674	0.123652	0.126209		0.0270359	0.0306611	0.207309	0.217618	0.233355	0.0874009	0.106075	0.0894799	0.18026	0.171042	0.18026	0.174324	0.18117	0.165065	0.232773	0.190694	0.229833	0.174144	0.18678	0.184382	0.227751	0.184446	0.184446	0.183522	0.187696	0.244313	-	0.199352	0.182625	0.19247	0.18461	-	0.195866	0.195866
16 - M. americanum - CR (MZUCR 3292-03)	0.142076	0.102899	0.113439	0.133853	0.154981	0.138541	0.131778	0.116764	0.113055	-	0.11342	0.108885	0.115611	0.117899	0.00421943		0.0124213	0.198905	0.212405	0.243409	0.0893354	0.108052	0.0914187	0.178085	0.166241	0.187216	0.185022	0.187216	0.164896	0.224278	0.180073	0.22959	0.170705	0.178482	0.180863	0.214918	0.172558	0.172558	0.195973	0.182256	0.244633	-	0.199125	0.176907	0.203594	0.181526	-	0.207876	0.202962
17 - M. americanum - CR (MZUCR 2970-01)	0.142076	0.100637	0.110699	0.133853	0.154981	0.138541	0.131778	0.116764	0.113055	-	0.11342	0.108885	0.115611	0.117899	0.00210527	0.00190476		0.205839	0.221975	0.250768	0.0890625	0.112022	0.0911372	0.18962	0.177539	0.194039	0.191826	0.194039	0.176805	0.234008	0.194039	0.23941	0.172709	0.194913	0.192474	0.227061	0.183933	0.183933	0.203229	0.193838	0.23801	-	0.203594	0.181283	0.208092	0.188306	-	0.212405	0.212405
18 - M. australe (Not informed)	0.129802	0.103112	0.11372	0.0962381	0.11096	0.100645	0.120892	0.103151	0.101719	-	0.109719	0.105153	0.111894	0.114198	0.111918	0.104727	0.104727		0.246994	0.27264	0.199352	0.211282	0.201815	0.218858	0.23145	0.222558	0.215329	0.22584	0.195417	0.241847	0.217045	0.255842	0.199445	0.21957	0.217045	0.227996	0.194247	0.194247	0.217214	0.17403	0.270266	-	0.238655	0.229325	0.213846	0.202846	-	0.205839	0.213302
19 - M. borellii - ARG (UFRGS 3669)	0.125243	0.114089	0.124177	0.0872773	0.100684	0.0873607	0.111261	0.104504	0.100835	-	0.134353	0.129625	0.102385	0.100148	0.13951	0.134071	0.134071	0.109491		0.18983	0.215339	0.219905	0.212839	0.221969	0.20505	0.201356	0.19668	0.201356	0.212718	0.197564	0.21632	0.182587	0.184097	0.221969	0.224546	0.246576	0.220624	0.220624	0.193416	0.174586	0.218774	-	0.185022	0.206063	0.192251	0.177896	-	0.225466	0.225466
20 - M. brasiliense - BR (CCDB 2135)	0.140404	0.14153	0.14865	0.10043	0.108318	0.102783	0.147747	0.145751	0.142134	-	0.150601	0.145759	0.131853	0.1295	0.176534	0.172222	0.172222	0.130195	0.087539		0.229354	0.234008	0.22681	0.239324	0.213795	0.222199	0.217392	0.222199	0.216732	0.224501	0.199125	0.226375	0.246671	0.244005	0.241352	0.22134	0.231745	0.231745	0.212461	0.22155	0.200557	-	0.215339	0.22803	0.253154	0.198905	-	0.228297	0.236089
21 - M. carcinus - BR (CCDB 2122)	0.138486	0.0959466	0.102437	0.133647	0.154758	0.136009	0.122823	0.11182	0.108127	-	0.11099	0.106496	0.115447	0.117725	0.0236129	0.0232709	0.0212907	0.111332	0.124681	0.162222		0.0196547	0.00176057	0.176525	0.169256	0.166744	0.159997	0.166744	0.150541	0.207668	0.180863	0.217392	0.173379	0.179356	0.176964	0.189231	0.175916	0.175916	0.164386	0.163942	0.252068	-	0.192251	0.161653	0.201582	0.156113	-	0.186467	0.186467
22 - M. carcinus - VZ (CCDB 2123)	0.135453	0.0938139	0.099888	0.131405	0.152118	0.133751	0.120149	0.109659	0.105958	-	0.111065	0.106561	0.115525	0.117808	0.02577	0.0272157	0.0252236	0.109157	0.122475	0.159915	0.00381226		0.0178365	0.183255	0.180655	0.173379	0.16657	0.173379	0.159772	0.222199	0.185228	0.227039	0.18962	0.186118	0.183702	0.208305	0.194684	0.194684	0.168885	0.182256	0.255101	-	0.206533	0.182256	0.213545	0.167307	-	0.19568	0.19568
23 - M. carcinus - CR (CCDB 2145)	0.138486	0.0959466	0.102437	0.133647	0.154758	0.136009	0.122823	0.11182	0.108127	-	0.11099	0.106496	0.115447	0.117725	0.0236129	0.0232709	0.0212907	0.111332	0.124681	0.162222	0	0.00381226		0.178906	0.171598	0.164429	0.157708	0.164429	0.152905	0.207668	0.178482	0.219905	0.175726	0.176964	0.174583	0.189231	0.175916	0.175916	0.161964	0.163942	0.252068	-	0.194684	0.161653	0.201582	0.158412	-	0.184097	0.184097
24 - M. crenulatum - VZ (CCDB 2124)	0.14637	0.0874551	0.0922961	0.138839	0.160832	0.143529	0.132542	0.117106	0.113381	-	0.12519	0.120528	0.118332	0.111435	0.0830495	0.0832931	0.0810953	0.105172	0.122862	0.167567	0.0897021	0.0898204	0.0897021		0.0789289	0.17362	0.162	0.17362	0.189553	0.206063	0.15249	0.22243	0.232359	0.0896298	0.0917219	0.18123	0.171221	0.171221	0.173837	0.166241	0.26302	-	0.193838	0.207557	0.209027	0.180082	-	0.180073	0.180073
25 - M. crenulatum - CR (CCDB 4874)	0.156279	0.0852525	0.092165	0.136458	0.158031	0.141137	0.135244	0.117106	0.113381	-	0.122853	0.120528	0.118332	0.111435	0.0878066	0.0789072	0.0810953	0.102899	0.129921	0.16506	0.0897021	0.0898204	0.0897021	0.0115056		0.143956	0.132899	0.143956	0.17324	0.210802	0.128295	0.202766	0.212056	0.0954594	0.0975646	0.161043	0.158227	0.158227	0.142933	0.157248	0.265565	-	0.193644	0.199827	0.201356	0.167928	-	0.173563	0.171221
26 - M. digueti - CR (MZUCR 3292-01)	0.123731	0.076884	0.0846494	0.127537	0.150307	0.132131	0.121302	0.108129	0.106708	-	0.114367	0.109748	0.109617	0.111915	0.100729	0.0947183	0.0924609	0.09436	0.116449	0.153397	0.0944295	0.0923184	0.0944295	0.0557112	0.0599306		0.00885211	0	0.172814	0.192251	0.166016	0.234242	0.185228	0.157109	0.154794	0.190892	0.181077	0.181077	0.013063	0.185022	0.253249	-	0.229438	0.209027	0.204051	0.164605	-	0.175367	0.182442
27 - M. digueti - MX (CNCR 24811)	0.120484	0.0829285	0.0820316	0.129038	0.150921	0.134585	0.118395	0.108382	0.106805	-	0.124786	0.119605	0.116882	0.119446	0.098204	0.100729	0.098204	0.100287	0.119771	0.155436	0.0980308	0.0956915	0.0980308	0.0527335	0.0619724	0.00210527		0.00878986	0.160738	0.190482	0.167254	0.231912	0.183945	0.160705	0.158385	0.186265	0.169449	0.169449	0.0130849	0.178633	0.250231	-	0.221969	0.205081	0.197728	0.158904	-	0.175543	0.182635
28 - M. digueti - CR (CCDB 2882)	0.123731	0.0853616	0.0846494	0.131636	0.153961	0.13721	0.121302	0.11096	0.109395	-	0.127397	0.122189	0.119446	0.122024	0.100729	0.103267	0.100729	0.102806	0.122362	0.158168	0.10055	0.098204	0.10055	0.0550537	0.0643309	0	0.00210527		0.172814	0.195525	0.167025	0.234242	0.186117	0.158165	0.155861	0.190892	0.181077	0.181077	0.013063	0.185909	0.253249	-	0.229438	0.209791	0.20484	0.16791	-	0.175367	0.182442
29 - M. dux - NIG (Not informed)	0.125681	0.0813723	0.090078	0.130631	0.152166	0.130072	0.123031	0.101061	0.0996447	-	0.0748077	0.0704787	0.0621784	0.0558223	0.101662	0.0936416	0.0936416	0.0964477	0.102783	0.141691	0.0979207	0.100232	0.0979207	0.0873607	0.0873607	0.0811547	0.0925956	0.0901325		0.19229	0.168277	0.225957	0.190154	0.190246	0.190246	0.173182	0.161318	0.161318	0.173023	0.159851	0.278691	-	0.208525	0.186859	0.197475	0.166655	-	0.175517	0.178023
30 - M. equidens (MPEG 0809)	0.135196	0.123769	0.127168	0.137038	0.155394	0.130412	0.12862	0.119682	0.116333	-	0.145892	0.140697	0.10846	0.106027	0.119155	0.113228	0.115698	0.110702	0.105614	0.129808	0.125856	0.126022	0.125856	0.121133	0.12349	0.120972	0.119605	0.122189	0.109914		0.224943	0.217174	0.223665	0.203946	0.206391	0.215558	0.215815	0.215815	0.185821	0.187675	0.249429	-	0.208315	0.186629	0.215153	0.168393	-	0.215112	0.212618
31 - M. faustinum - JAM (RMNHD 17613)	0.133599	0.0974168	0.0976295	0.126454	0.144897	0.129377	0.112632	0.103267	0.0991121	-	0.119605	0.114476	0.106755	0.104255	0.0931915	0.0907039	0.0931915	0.095287	0.119446	0.163678	0.0856232	0.0833146	0.0856232	0.066819	0.0667006	0.055257	0.052926	0.055257	0.0972832	0.111932		0.230607	0.224112	0.140022	0.142255	0.164425	0.185022	0.185022	0.175829	0.15562	0.246039	-	0.223698	0.21428	0.197958	0.184846	-	0.170705	0.159236
32 - M. ferreirai - BR (CCDB 2125)	0.131695	0.146724	0.154897	0.13173	0.142042	0.131891	0.128007	0.132296	0.128637	-	0.149175	0.144285	0.134804	0.132417	0.15564	0.153397	0.153397	0.151638	0.115901	0.13171	0.148495	0.148672	0.148495	0.141557	0.143978	0.132999	0.132861	0.135521	0.142404	0.145736	0.140447		0.232661	0.240473	0.243105	0.242526	0.245459	0.245459	0.22518	0.201455	0.245311	-	0.202394	0.205211	0.245459	0.193838	-	0.244632	0.247263
33 - M. gracilirostre (Not informed)	0.113139	0.0749116	0.0747543	0.122616	0.139064	0.124981	0.106154	0.109521	0.105828	-	0.11873	0.114089	0.10472	0.102462	0.104783	0.107233	0.104955	0.100637	0.100215	0.133807	0.109265	0.104834	0.109265	0.100939	0.100939	0.0969859	0.0958662	0.0983851	0.0877774	0.105893	0.0980308	0.139147		0.225235	0.227812	0.222436	0.197606	0.197606	0.181448	0.189862	0.229754	-	0.232926	0.191565	0.189862	0.191144	-	0.22655	0.22655
34 - M. hancocki - CR (CCDB3092)	0.145723	0.0944737	0.0944585	0.141289	0.162158	0.146992	0.12325	0.112749	0.108633	-	0.129038	0.126454	0.123763	0.121212	0.0830495	0.0782068	0.0806223	0.104742	0.129181	0.167992	0.0829285	0.0876815	0.0829285	0.0213331	0.0191812	0.0571996	0.0548795	0.0571996	0.0968293	0.121579	0.0618726	0.153121	0.102417		0.00174825	0.178444	0.16426	0.16426	0.161639	0.169196	0.251084	-	0.208545	0.20781	0.227514	0.183431	-	0.177714	0.177714
35 - M. hancocki - PN (RMNHD 8810)	0.145723	0.0944737	0.0944585	0.141289	0.162158	0.146992	0.12325	0.112749	0.108633	-	0.129038	0.126454	0.123763	0.121212	0.0830495	0.0782068	0.0806223	0.104742	0.129181	0.167992	0.0829285	0.0876815	0.0829285	0.0213331	0.0191812	0.0571996	0.0548795	0.0571996	0.0968293	0.121579	0.0618726	0.153121	0.102417	0		0.18082	0.16657	0.16657	0.159182	0.171494	0.247647	-	0.211039	0.210304	0.230098	0.181022	-	0.175367	0.180073
36 - M. heterochirus - BR (CCDB 2137)	0.125243	0.0722366	0.0815987	0.120102	0.136264	0.122479	0.12531	0.118482	0.114806	-	0.109262	0.104727	0.107095	0.109373	0.0945771	0.0870956	0.0892934	0.100323	0.124928	0.142802	0.08694	0.0892075	0.08694	0.0937182	0.0892934	0.0789072	0.0878066	0.0853616	0.0917855	0.127415	0.0974168	0.148495	0.0984136	0.0895956	0.0895956		0.0787545	0.0787545	0.185323	0.154678	0.270562	-	0.208521	0.171385	0.189054	0.168887	-	0.136293	0.131887
37 - M. heterochirus - CR (CCDB 2899)	0.124857	0.0807224	0.0918269	0.12917	0.146866	0.131586	0.130713	0.122862	0.119203	-	0.118213	0.113615	0.111435	0.111435	0.101768	0.0935335	0.0957508	0.10689	0.124681	0.145189	0.0955827	0.0978856	0.0955827	0.091326	0.091326	0.0765434	0.0851312	0.0827099	0.0938139	0.124728	0.107158	0.145741	0.104955	0.091858	0.091858	0.00764461		0	0.182387	0.142108	0.263666	-	0.192941	0.151377	0.166086	0.160168	-	0.134269	0.129864
38 - M. heterochirus - CR (CCDB 4875)	0.128052	0.0785579	0.0892091	0.126844	0.144149	0.129255	0.127823	0.120531	0.116872	-	0.115909	0.111332	0.109157	0.109157	0.0992924	0.091326	0.0935335	0.104632	0.127012	0.142802	0.0933752	0.0956634	0.0933752	0.0935335	0.0891282	0.0787126	0.0875643	0.0851312	0.0915966	0.127209	0.104639	0.148162	0.102687	0.091858	0.091858	0.00572522	0.00190476		0.182387	0.142108	0.263666	-	0.192941	0.151377	0.166086	0.160168	-	0.134269	0.129864
39 - M. hobbsi - MX (16 - CNCR 2239 / COI - CIB 1168.5)	0.121806	0.101653	0.0984579	0.155508	0.162504	0.162997	0.131976	0.142357	0.136237	-	0.153472	0.146552	0.146307	0.142894	0.11514	0.118462	0.11514	0.121132	0.150271	0.180161	0.114883	0.111839	0.114883	0.0591442	0.0710763	0.0219213	0.019128	0.0219213	0.124096	0.136347	0.0534432	0.157899	0.112098	0.0559643	0.0559643	0.104868	0.107701	0.110937		0.180821	0.246818	-	0.225005	0.216919	0.198791	0.159915	-	0.173787	0.181231
40 - M. idae (Not informed)	0.119718	0.100323	0.102569	0.126844	0.138952	0.124789	0.129327	0.11894	0.117586	-	0.107095	0.10257	0.100421	0.102673	0.099639	0.0958448	0.0958448	0.0870481	0.117655	0.159598	0.104612	0.102462	0.104612	0.0978856	0.100118	0.0804927	0.077816	0.0802084	0.0807224	0.0779475	0.0972832	0.148672	0.0912483	0.101768	0.101768	0.093306	0.0953807	0.0975833	0.107351		0.243428	-	0.190502	0.164648	0.176439	0.15124	-	0.154599	0.152362
41 - M. iheringi - BR (CCDB 5899)	0.153407	0.11615	0.121092	0.0312848	0.0306751	0.0280674	0.124548	0.116816	0.113346	-	0.125203	0.120552	0.113749	0.113749	0.136626	0.133853	0.133853	0.0982873	0.0807126	0.109265	0.128985	0.124444	0.128985	0.134089	0.13173	0.127537	0.12948	0.132091	0.118686	0.123528	0.124299	0.131506	0.108885	0.139118	0.139118	0.122406	0.131506	0.12917	0.159656	0.115447		-	0.23898	0.23492	0.267655	0.225721	-	0.273824	0.273824
42 - M. inpa - BR (CCDB 2127)	0.1343	0.120301	0.120792	0.122616	0.133795	0.124882	0.113485	0.120277	0.116635	-	0.13173	0.13173	0.120013	0.117725	0.111427	0.111103	0.111103	0.122616	0.115901	0.13118	0.111103	0.111205	0.111103	0.124928	0.122597	0.116162	0.112079	0.11463	0.127404	0.11997	0.104255	0.0595144	0.12236	0.121448	0.121448	0.122152	0.12427	0.121972	0.130076	0.124567	0.122406		-	-	-	-	-	-	-
43 - M. jelskii - BR (CCDB 2129)	0.112584	0.125467	0.132246	0.124801	0.142005	0.127278	0.11691	0.118381	0.114703	-	0.127825	0.123119	0.104828	0.100323	0.147328	0.141078	0.141078	0.127825	0.115134	0.136019	0.145592	0.145741	0.145592	0.138686	0.138686	0.134519	0.139858	0.142525	0.107095	0.135106	0.140242	0.131843	0.108744	0.144488	0.144488	0.133687	0.135814	0.133467	0.170256	0.129354	0.124567	0.143188		0.187216	0.20033	0.174583	-	0.215112	0.215112
44 - M. lar (16S - GU 992 / COI - Not informed)	0.129988	0.0922417	0.0954256	0.127158	0.143678	0.128466	0.129849	0.116309	0.112603	-	0.127678	0.122983	0.10007	0.0978482	0.102133	0.0982948	0.0960526	0.0942377	0.10667	0.148007	0.107107	0.102687	0.107107	0.0918124	0.0918124	0.108302	0.11096	0.113551	0.0865687	0.112986	0.0953654	0.144158	0.0853266	0.102271	0.102271	0.100547	0.107107	0.104834	0.135413	0.0868105	0.119025	0.125063	0.113186		0.188882	0.173845	-	0.184631	0.182256
45 - M. latidactylus (Not informed)	0.138231	0.109887	0.11379	0.111662	0.131617	0.113851	0.119759	0.118343	0.114675	-	0.120921	0.11627	0.113838	0.106989	0.099639	0.0980769	0.0980769	0.0962498	0.113987	0.138986	0.0958448	0.100215	0.0958448	0.10667	0.104418	0.102809	0.107309	0.104783	0.0852525	0.115573	0.112079	0.146597	0.0914102	0.101768	0.101768	0.109147	0.113488	0.111205	0.123639	0.0981826	0.10257	0.125063	0.126781	0.100215		0.204478	-	0.198288	0.198288
46 - M. latimanus (Not informed)	0.109631	0.0851629	0.092043	0.0999998	0.115372	0.102305	0.103046	0.0980769	0.0943925	-	0.10689	0.102385	0.0893094	0.0827591	0.0945771	0.0914102	0.0892075	0.0744549	0.102018	0.13113	0.0912483	0.0891282	0.0912483	0.0915983	0.0915983	0.0898204	0.100214	0.0977079	0.0765377	0.110368	0.0974168	0.124567	0.0744683	0.0993998	0.0993998	0.0828068	0.0892075	0.0870145	0.1177	0.0846413	0.0954736	0.108584	0.103952	0.0638522	0.0718851		-	0.183042	0.18785
47 - M. nattereri - BR (CCDB 2130)	0.146218	0.158494	0.169058	0.13755	0.15085	0.139739	0.153113	0.148007	0.14441	-	0.155658	0.150756	0.150917	0.143636	0.179134	0.174562	0.174562	0.149368	0.109659	0.0983366	0.169524	0.169703	0.169524	0.167378	0.169891	0.163141	0.166231	0.169016	0.148812	0.152725	0.180316	0.127144	0.140796	0.176126	0.176126	0.167024	0.159598	0.162061	0.209522	0.166859	0.130042	0.145922	0.143331	0.155159	0.146062	0.142802		-	-
48 - M. occidentale - MX (CNCR 24838)	0.131475	0.0787022	0.0867936	0.117997	0.133688	0.120352	0.136973	0.125508	0.121832	-	0.120783	0.116143	0.113723	0.113723	0.0970401	0.0870956	0.0892934	0.0914341	0.120277	0.143052	0.0891282	0.0914102	0.0891282	0.0805596	0.0762492	0.0789072	0.0853616	0.0878066	0.0893891	0.115068	0.0999106	0.15304	0.100671	0.0799799	0.0799799	0.0432624	0.0392794	0.0372427	0.101465	0.0975833	0.115703	0.119683	0.126677	0.0960526	0.100118	0.0828068	0.159915		0.0124562
49 - M. occidentale - CR (MZUCR 3292-02)	0.131475	0.0787022	0.0867936	0.117997	0.133688	0.120352	0.136973	0.125508	0.121832	-	0.120783	0.116143	0.113723	0.113723	0.0970401	0.0870956	0.0892934	0.0914341	0.120277	0.143052	0.0891282	0.0914102	0.0891282	0.0805596	0.0762492	0.0745593	0.0805072	0.0829285	0.0893891	0.110214	0.0949354	0.15304	0.100671	0.0799799	0.0799799	0.0432624	0.0392794	0.0372427	0.0951159	0.0931877	0.115703	0.119683	0.126677	0.0960526	0.10236	0.0828068	0.159915	0.00381681
50 - M. olfersii - BR (CCDB 2435)	0.117258	0.0789666	0.0846494	0.125062	0.147383	0.129654	0.115505	0.105987	0.102238	-	0.109617	0.10505	0.111785	0.109491	0.0907039	0.0881155	0.0858833	0.0920006	0.111683	0.153215	0.0878441	0.0857494	0.0878441	0.0453748	0.053691	0.0193475	0.0149265	0.0170957	0.0876635	0.111157	0.0459975	0.142499	0.0968331	0.0457049	0.0457049	0.0831831	0.0851752	0.0873778	0	0.0870956	0.125062	0.118628	0.136749	0.10616	0.0981826	0.0897021	0.167967	0.0788067	0.0744683
51 - M. olfersii - VZ (CCDB 2446)	0.117258	0.0789666	0.0846494	0.125062	0.147383	0.129654	0.115505	0.105987	0.102238	-	0.109617	0.10505	0.111785	0.109491	0.0907039	0.0881155	0.0858833	0.0920006	0.111683	0.153215	0.0878441	0.0857494	0.0878441	0.0453748	0.053691	0.0193475	0.0149265	0.0170957	0.0876635	0.111157	0.0459975	0.142499	0.0968331	0.0457049	0.0457049	0.0831831	0.0851752	0.0873778	0	0.0870956	0.125062	0.118628	0.136749	0.10616	0.0981826	0.0897021	0.167967	0.0788067	0.0744683
52 - M. olfersii - CR (CCDB 4873)	0.117258	0.0789666	0.0846494	0.125062	0.147383	0.129654	0.115505	0.105987	0.102238	-	0.109617	0.10505	0.111785	0.109491	0.0907039	0.0881155	0.0858833	0.0920006	0.111683	0.153215	0.0878441	0.0857494	0.0878441	0.0453748	0.053691	0.0193475	0.0149265	0.0170957	0.0876635	0.111157	0.0459975	0.142499	0.0968331	0.0457049	0.0457049	0.0831831	0.0851752	0.0873778	0	0.0870956	0.125062	0.118628	0.136749	0.10616	0.0981826	0.0897021	0.167967	0.0788067	0.0744683
53 - M. ohione - USA (CCDB 4304)	0.115719	0.0830645	0.0892091	0.115765	0.128779	0.11275	0.122437	0.104306	0.102952	-	0.111776	0.10721	0.11396	0.109383	0.0992924	0.091512	0.0937244	0.0807575	0.113615	0.133853	0.0935654	0.0958589	0.0935654	0.0894753	0.0850797	0.0747101	0.0780976	0.0805072	0.0899458	0.116594	0.0875643	0.139126	0.0964849	0.0871743	0.0871743	0.031243	0.0273081	0.0253081	0.0984579	0.0912402	0.110937	0.113252	0.124621	0.0955784	0.100232	0.0787022	0.145624	0.0352834	0.0393567
54 - M. panamense - CR (MZUCR 2971-01)	0.131853	0.126734	0.142309	0.147543	0.165878	0.145214	0.140297	0.123831	0.120133	-	0.077252	0.077252	0.0712833	0.0778913	0.147858	0.137173	0.137173	0.133139	0.133197	0.164057	0.132131	0.132262	0.132131	0.14989	0.152371	0.140865	0.151892	0.154655	0.0933132	0.136524	0.151413	0.144964	0.123996	0.15601	0.15601	0.118978	0.123378	0.125731	0.171734	0.109977	0.137786	0.148959	0.128095	0.125588	0.140461	0.116647	0.166374	0.132857	0.132857
55 - M. panamense - CR (MZUCR 3291-01)	0.128617	0.126734	0.142309	0.145086	0.162988	0.142769	0.137329	0.121473	0.117775	-	0.077252	0.077252	0.0712833	0.0778913	0.147858	0.137173	0.137173	0.130746	0.130799	0.161538	0.132131	0.132262	0.132131	0.14989	0.152371	0.140865	0.151892	0.154655	0.0910405	0.13394	0.151413	0.144964	0.123996	0.15601	0.15601	0.118978	0.123378	0.125731	0.171734	0.10539	0.135377	0.148959	0.128095	0.125588	0.138028	0.116647	0.161336	0.132857	0.132857
56 - M. potiuna - BR (CCDB 2131)	0.118694	0.125772	0.135691	0.0829822	0.0930307	0.0829747	0.108312	0.104297	0.100645	-	0.129896	0.12519	0.118101	0.115802	0.140046	0.134363	0.134363	0.105172	0.0617603	0.100258	0.134071	0.129485	0.134071	0.131987	0.134363	0.121122	0.125155	0.127779	0.118876	0.110368	0.117034	0.138853	0.0911773	0.134567	0.134567	0.12727	0.131706	0.134071	0.143636	0.108744	0.0743836	0.120027	0.12896	0.113488	0.100319	0.0996754	0.113751	0.124928	0.124928
57 - M. potiuna - BR (CCDB 3652)	0.121859	0.123413	0.132833	0.0831508	0.0915376	0.0794328	0.111105	0.100951	0.0980442	-	0.127537	0.122853	0.115802	0.118101	0.137386	0.131987	0.131987	0.107455	0.0640069	0.102939	0.131706	0.127137	0.131706	0.134363	0.136749	0.11878	0.122544	0.125155	0.118727	0.109641	0.119605	0.136749	0.0889892	0.137206	0.137206	0.124928	0.129354	0.131706	0.147084	0.106492	0.0735753	0.117968	0.129229	0.114829	0.102571	0.101888	0.116302	0.122597	0.122597
58 - M. rosenbergii (16S - CCDB 2139 / COI - Not informed)	0.164018	0.100421	0.110402	0.136458	0.158031	0.138756	0.154205	0.129623	0.128345	-	0.115909	0.111332	0.113333	0.115611	0.109144	0.100027	0.102264	0.098086	0.126781	0.164377	0.102093	0.102175	0.102093	0.11338	0.108835	0.104955	0.112079	0.11463	0.0869313	0.132107	0.114331	0.162942	0.0937182	0.108822	0.108822	0.100215	0.106769	0.104511	0.143374	0.0781003	0.131506	0.136171	0.143188	0.0940446	0.106875	0.100319	0.172037	0.109036	0.109036
59 - M. surinamicum - BR (INPA CR 183)	0.113806	0.0918897	0.100165	0.124827	0.147105	0.127109	0.106724	0.0923184	0.0908217	-	0.109491	0.104936	0.104828	0.10257	0.0980308	0.0900763	0.0923184	0.107588	0.106875	0.143188	0.0875982	0.0855007	0.0875982	0.0683761	0.0662301	0.0621478	0.0621941	0.0645638	0.0809626	0.108694	0.0645638	0.132462	0.098539	0.0736291	0.0736291	0.0849902	0.0914102	0.0892075	0.0744716	0.102687	0.122507	0.120401	0.120277	0.112433	0.109036	0.0892934	0.150281	0.0849902	0.0828068
60 - M. tenellum - MX (CNCR 24831)	0.131268	0.0920006	0.100165	0.125324	0.144987	0.12758	0.130905	0.107208	0.105809	-	0.06209	0.0578526	0.0602366	0.0623733	0.118782	0.111236	0.111236	0.0873687	0.118332	0.148322	0.106561	0.106632	0.106561	0.109373	0.109373	0.1053	0.112079	0.11463	0.0476043	0.118312	0.111793	0.142033	0.109887	0.113834	0.113834	0.096041	0.10257	0.100323	0.146811	0.0825335	0.113749	0.122507	0.127678	0.102474	0.109491	0.0894753	0.160794	0.10257	0.10257
61 - M. tenellum - CR (MZUCR 3290-01)	0.128249	0.0876635	0.0949557	0.12078	0.139654	0.12302	0.128201	0.10505	0.103637	-	0.0620076	0.0577793	0.0601406	0.0622728	0.113834	0.106797	0.106797	0.0830645	0.113838	0.146051	0.102158	0.102227	0.102158	0.109491	0.109491	0.105435	0.112234	0.114792	0.0475349	0.113481	0.106881	0.137372	0.105435	0.113946	0.113946	0.0916877	0.100421	0.0981788	0.147084	0.0824815	0.109285	0.117997	0.125467	0.100323	0.109617	0.0893891	0.160988	0.100421	0.100421
62 - M. totonacum - MX (CNCR 19915)	0.0451511	0.167624	0.163974	0.182688	0.18695	0.187539	0.057092	0.0662386	0.0604689	-	0.172903	0.165683	0.148298	0.144838	0.152872	0.152872	0.152872	0.164853	0.152297	0.179602	0.156123	0.160015	0.156123	0.164717	0.168001	0.147402	0.143855	0.147402	0.14583	0.173883	0.150973	0.15939	0.139146	0.153182	0.153182	0.152297	0.158825	0.155291	0.140334	0.157091	0.182988	0.151548	0.145304	0.153847	0.15939	0.138639	0.175171	0.1591	0.1591
63 - M. tuxtlaense - MX (CNCR 13174)	0.0304803	0.148775	0.145267	0.156184	0.160141	0.160629	0.047924	0.0568794	0.051181	-	0.160685	0.153668	0.136754	0.133387	0.141179	0.141179	0.141179	0.149232	0.120496	0.156644	0.144347	0.141179	0.144347	0.145602	0.155868	0.128951	0.125549	0.128951	0.137743	0.151316	0.132376	0.140633	0.114531	0.138025	0.138025	0.140633	0.140144	0.143557	0.122171	0.138322	0.15992	0.139921	0.127119	0.135497	0.14753	0.120694	0.162921	0.143806	0.143806
64 - M. vollenhovenii - NIG (Not informed)	0.113349	0.0874551	0.0948175	0.126844	0.145011	0.12653	0.106334	0.0966784	0.0930212	-	0.113615	0.109059	0.0955749	0.102227	0.0345497	0.0331941	0.0311821	0.100421	0.117968	0.157296	0.0331941	0.0292157	0.0331941	0.0791268	0.0791268	0.0793715	0.0836104	0.0860734	0.0919353	0.119627	0.0787204	0.134363	0.0984136	0.0830495	0.0830495	0.0828913	0.0892934	0.0870956	0.099297	0.0936226	0.117496	0.102093	0.131577	0.0801502	0.093451	0.0761916	0.172037	0.0872773	0.0872773
65 - Palaemon argentinus - ARG (CCDB 3312)	0.229935	0.206473	0.22388	0.184282	0.196651	0.177802	0.2379	0.213599	0.2103	-	0.227809	0.222389	0.203691	0.19851	0.219104	0.211201	0.211201	0.214695	0.176381	0.20909	0.216217	0.216329	0.216217	0.201161	0.201161	0.201278	0.208074	0.208074	0.202276	0.204087	0.216465	0.191047	0.192978	0.213324	0.213324	0.191047	0.186191	0.183678	0.250842	0.211252	0.185662	0.183881	0.176216	0.196516	0.193585	0.188522	0.200955	0.176216	0.176216
66 - Palaemon argentinus - ARG (CCDB 2011)	0.22699	0.20432	0.221302	0.18216	0.195356	0.177735	0.235215	0.214846	0.211436	-	0.225789	0.220369	0.20168	0.196499	0.216736	0.209059	0.209059	0.212522	0.174282	0.206931	0.214074	0.21418	0.214074	0.199028	0.199028	0.199138	0.205709	0.205709	0.202127	0.202883	0.216997	0.188934	0.190875	0.210972	0.210972	0.189027	0.184176	0.181664	0.247743	0.20909	0.182512	0.181764	0.174128	0.196205	0.19401	0.186415	0.198833	0.174201	0.174201
67 - Palaemon modestus (16S - OUMNH-ZC 2012-01-0068 / COI - Not informed)	0.229935	0.218967	0.239227	0.196499	0.204476	0.189087	0.250986	0.222827	0.219575	-	0.238206	0.232711	0.211201	0.213819	0.213324	0.205459	0.205459	0.217194	0.193268	0.22172	0.208036	0.208136	0.208036	0.218891	0.221558	0.205887	0.213854	0.213854	0.212136	0.205924	0.228231	0.216386	0.210162	0.228231	0.228231	0.215458	0.215458	0.218062	0.247393	0.202632	0.197036	0.201236	0.188112	0.215961	0.208773	0.195425	0.213891	0.21044	0.213031
68 - Palaemon orientis (16S - OUMNH-ZC 2011-11-0028 / COI - Not informed)	0.244751	0.229515	0.249031	0.217194	0.227931	0.206276	0.25441	0.225417	0.222166	-	0.257682	0.251984	0.218967	0.218967	0.224952	0.220884	0.220884	0.219875	0.183192	0.224408	0.218253	0.218362	0.218253	0.229304	0.234738	0.221404	0.22562	0.22562	0.225084	0.211293	0.231216	0.221404	0.215371	0.23724	0.23724	0.233741	0.233741	0.236429	0.267316	0.21276	0.209395	0.21405	0.2136	0.218348	0.216386	0.210627	0.2136	0.228616	0.228616
[truncated: 19 more columns]
